# Supplementary material for: 2-Methyl-2-(4-nitro­phen­oxy)propanoic acid
Source: Acta Crystallogr Sect E Struct Rep Online. 2008 Nov 8;64(Pt 12):o2261. doi: 10.1107/S1600536808035411 (PMC2960050; doi:10.1107/S1600536808035411)
Supplement: Supplementary file 2 [file e-64-o2261-Isup2.hkl]

# 
# h,k,l, Fc-squared, Fo-squared, sigma(Fo-squared) and status flag 
# 
data_I
_shelx_title ' 5hugom in C2/c' 
_shelx_refln_list_code          4 
_shelx_F_calc_maximum      368.74 
_exptl_crystal_F_000       944.00 
_reflns_d_resolution_high  0.8411 
 
loop_ 
 _symmetry_equiv_pos_as_xyz 
 'x, y, z' 
 '-x, y, -z+1/2' 
 'x+1/2, y+1/2, z' 
 '-x+1/2, y+1/2, -z+1/2' 
 '-x, -y, -z' 
 'x, -y, z-1/2' 
 '-x+1/2, -y+1/2, -z' 
 'x+1/2, -y+1/2, z-1/2' 
 
_cell_length_a    21.2956 
_cell_length_b     7.0348 
_cell_length_c    14.5182 
_cell_angle_alpha  90.000 
_cell_angle_beta   93.794 
_cell_angle_gamma  90.000 
 
_shelx_F_squared_multiplier     1.000 
 
loop_ 
 _refln_index_h 
 _refln_index_k 
 _refln_index_l 
 _refln_F_squared_calc 
 _refln_F_squared_meas 
 _refln_F_squared_sigma 
 _refln_observed_status 
   2   0   0     2832.14     3004.79     66.80 o 
   4   0   0      107.20      114.63      3.51 o 
   6   0   0      145.80      140.48      3.54 o 
   8   0   0    14022.45    14072.18    224.24 o 
  10   0   0      259.91      246.26      5.68 o 
  12   0   0     1291.12     1401.41     29.14 o 
  14   0   0      371.51      492.37     12.52 o 
  16   0   0      736.27      809.60     19.79 o 
  18   0   0      425.92      417.49     11.87 o 
  20   0   0       26.00       15.05      3.23 o 
  22   0   0       11.35       19.58      3.32 o 
  24   0   0        9.93       19.66      3.49 o 
   1   1   0     2748.64     2588.35     31.44 o 
   3   1   0    14030.14    14917.45    339.76 o 
   5   1   0    20577.07    21354.58    632.11 o 
   7   1   0      497.88      457.12      6.25 o 
   9   1   0        0.05        1.76      0.90 o 
  11   1   0     5177.57     5930.70     68.25 o 
  13   1   0      656.65      558.46      8.86 o 
  15   1   0       76.08       92.14      3.21 o 
  17   1   0     1970.79     1889.70     30.36 o 
  19   1   0     1184.13     1190.62     18.97 o 
  21   1   0      151.46      167.68      5.02 o 
  23   1   0        9.54       11.38      1.97 o 
  25   1   0        0.09        7.03      2.04 o 
   0   2   0    11961.18    12829.49    251.84 o 
   2   2   0     1816.45     1946.93     22.85 o 
   4   2   0     4664.96     5065.52     57.80 o 
   6   2   0     4681.85     5232.03     59.97 o 
   8   2   0       60.02       43.22      1.57 o 
  10   2   0     2586.23     2626.46     31.31 o 
  12   2   0      393.31      406.12      6.40 o 
  14   2   0        3.29        8.01      1.48 o 
  16   2   0        3.61        3.40      1.59 o 
  18   2   0      209.61      219.53      5.56 o 
  20   2   0       15.28       14.35      2.21 o 
  22   2   0       56.65       62.38      4.18 o 
  24   2   0        0.95        2.71      2.09 o 
   1   3   0     3811.92     3966.93     46.02 o 
   3   3   0       42.47       51.73      1.54 o 
   5   3   0     1273.81     1401.28     17.36 o 
   7   3   0      389.89      469.82      7.61 o 
   9   3   0      141.22      125.51      2.82 o 
  11   3   0      684.83      688.54      9.88 o 
  13   3   0       10.06       13.44      1.85 o 
  15   3   0       25.40       25.21      2.47 o 
  17   3   0        5.59        1.64      1.67 o 
  19   3   0        0.01        0.42      1.51 o 
  21   3   0       57.36       51.43      3.78 o 
  23   3   0        0.49        6.60      2.24 o 
   0   4   0      363.35      304.79      7.31 o 
   2   4   0      907.53      976.52     12.93 o 
   4   4   0       17.73       12.12      1.38 o 
   6   4   0        5.42        2.72      1.24 o 
   8   4   0       48.91       49.18      2.17 o 
  10   4   0      913.89      856.79     13.12 o 
  12   4   0      857.72      788.02     12.48 o 
  14   4   0      156.68      133.81      4.27 o 
  16   4   0       86.26       74.40      3.48 o 
  18   4   0        3.59        7.17      2.57 o 
  20   4   0       13.73       14.48      2.90 o 
  22   4   0       21.51       27.63      5.62 o 
   1   5   0       45.75       58.46      2.57 o 
   3   5   0      303.55      289.20      5.86 o 
   5   5   0      203.04      177.98      4.44 o 
   7   5   0      626.37      610.44     11.19 o 
   9   5   0      117.11      105.63      3.43 o 
  11   5   0      131.82      120.89      3.83 o 
  13   5   0      205.20      238.94      6.21 o 
  15   5   0        4.90        4.59      1.96 o 
  17   5   0       13.50       15.14      3.03 o 
  19   5   0       33.32       41.45      3.61 o 
   0   6   0      618.12      586.41     22.67 o 
   2   6   0      144.12      157.90      4.71 o 
   4   6   0      317.51      283.96      6.42 o 
   6   6   0        1.06        3.83      1.59 o 
   8   6   0      199.97      190.37      5.11 o 
  10   6   0      220.58      200.98      6.00 o 
  12   6   0       28.56       36.32      2.96 o 
  14   6   0        0.20        5.20      1.97 o 
  16   6   0        0.01        4.25      2.53 o 
   1   7   0       92.13       94.43      4.28 o 
   3   7   0       83.42       78.41      3.86 o 
   5   7   0       18.25       16.97      2.29 o 
   7   7   0      175.90      163.34      5.70 o 
   9   7   0        0.27        7.29      1.85 o 
  11   7   0        5.51       10.83      3.99 o 
  13   7   0        5.22       19.18      3.81 o 
   0   8   0        0.92        6.01      3.95 o 
   2   8   0       28.21       38.36      3.27 o 
   4   8   0       15.98       22.69      3.00 o 
   6   8   0        6.55       15.31      2.49 o 
 -25   1   1       50.68       57.69      3.40 o 
 -23   1   1       69.11       81.34      3.75 o 
 -21   1   1        0.01        2.26      1.57 o 
 -19   1   1      418.36      397.93     12.12 o 
 -17   1   1      841.95      803.63     13.89 o 
 -15   1   1      108.63       98.68      3.38 o 
 -13   1   1        5.55       10.45      1.52 o 
 -11   1   1       77.45       65.20      2.19 o 
  -9   1   1      412.57      366.07      5.48 o 
  -7   1   1      932.79      904.63     11.38 o 
  -5   1   1     4707.51     4866.72     55.53 o 
  -3   1   1     9152.79     9330.41    198.19 o 
  -1   1   1     1300.26     1089.29     13.59 o 
   1   1   1     9351.11     9859.25    210.85 o 
   3   1   1      658.31      707.39      8.19 o 
   5   1   1     3046.04     3294.99     37.81 o 
   7   1   1      544.78      585.49     10.36 o 
   9   1   1      354.31      365.53      5.22 o 
  11   1   1     6099.59     6782.46     77.74 o 
  13   1   1      119.02       72.48      2.38 o 
  15   1   1        1.10       -0.38      1.26 o 
  17   1   1      220.11      224.45      5.53 o 
  19   1   1        1.88        1.61      2.15 o 
  21   1   1       18.49       20.86      2.30 o 
  23   1   1       29.76       44.09      3.18 o 
 -24   2   1       31.48       30.52      3.51 o 
 -22   2   1       36.82       52.48      3.20 o 
 -20   2   1      471.59      413.74     10.89 o 
 -18   2   1        3.64       -1.28      2.23 o 
 -16   2   1       78.06       73.23      3.07 o 
 -14   2   1     1379.03     1412.34     26.04 o 
 -12   2   1      197.96      217.49      4.48 o 
 -10   2   1      487.40      537.93      7.73 o 
  -8   2   1     2681.00     2996.46     35.18 o 
  -6   2   1     7737.81     8163.68     92.87 o 
  -4   2   1    20454.28    21854.76    484.40 o 
  -2   2   1      467.40      357.11      5.91 o 
   0   2   1      338.56      269.17      3.95 o 
   2   2   1       47.94       18.11      0.82 o 
   4   2   1     2278.02     2481.00     28.97 o 
   6   2   1      735.66      752.93      9.76 o 
   8   2   1     1369.45     1386.06     17.15 o 
  10   2   1      254.82      300.15      4.96 o 
  12   2   1        4.00        7.26      1.48 o 
  14   2   1        0.24        0.17      1.01 o 
  16   2   1     1647.69     1517.85     22.51 o 
  18   2   1      311.88      287.87      6.53 o 
  20   2   1        0.06        3.03      1.76 o 
  22   2   1        0.11        6.98      2.13 o 
  24   2   1        1.80        6.01      2.31 o 
 -23   3   1        2.80        6.64      2.39 o 
 -21   3   1        4.11        2.56      1.55 o 
 -19   3   1        4.40        6.43      1.87 o 
 -17   3   1      820.21      825.84     15.47 o 
 -15   3   1     1126.67     1093.08     21.26 o 
 -13   3   1        0.50        1.53      1.15 o 
 -11   3   1     1745.68     1759.76     23.61 o 
  -9   3   1      985.68     1015.90     13.34 o 
  -7   3   1     3807.52     4013.71     46.77 o 
  -5   3   1      276.42      276.35      4.97 o 
  -3   3   1     4072.73     4350.44     53.56 o 
  -1   3   1        1.64        3.41      1.79 o 
   1   3   1      370.31      386.29      6.05 o 
   3   3   1     1239.70     1209.82     15.16 o 
   5   3   1     1951.78     2256.90     28.78 o 
   7   3   1     8246.60     8798.28    100.30 o 
   9   3   1     1180.62     1125.15     14.65 o 
  11   3   1        8.79       11.14      1.16 o 
  13   3   1      981.15      964.91     14.17 o 
  15   3   1       99.86       91.15      3.57 o 
  17   3   1       19.39       26.42      3.38 o 
  19   3   1       13.34       14.87      2.79 o 
  21   3   1      129.89      129.93      5.77 o 
  23   3   1        4.42       20.07      3.04 o 
 -22   4   1       39.22       54.34      4.00 o 
 -20   4   1        0.00        1.17      3.16 o 
 -18   4   1       16.20       16.31      2.31 o 
 -16   4   1      260.53      233.34      6.51 o 
 -14   4   1     1956.32     1923.56     28.38 o 
 -12   4   1        5.98        8.38      2.49 o 
 -10   4   1      551.29      483.55      8.46 o 
  -8   4   1       59.73       66.24      2.45 o 
  -6   4   1       97.22      136.67      3.47 o 
  -4   4   1      692.65      698.99     10.62 o 
  -2   4   1       46.70       61.93      1.88 o 
   0   4   1     1867.69     1851.25     22.78 o 
   2   4   1     1047.67     1190.06     14.67 o 
   4   4   1      207.40      251.02      4.32 o 
   6   4   1      637.47      624.15      9.86 o 
   8   4   1      265.43      248.99      6.82 o 
  10   4   1      308.08      255.71      5.47 o 
  12   4   1      705.53      679.22     11.09 o 
  14   4   1      159.05      161.22      4.42 o 
  16   4   1      461.37      415.18     10.69 o 
  18   4   1       15.15       14.63      2.60 o 
  20   4   1        0.26        2.61      2.11 o 
  22   4   1        4.00        6.61      2.44 o 
 -19   5   1        9.82       25.91      3.45 o 
 -17   5   1        0.49        6.07      2.92 o 
 -15   5   1      370.31      323.49      8.20 o 
 -13   5   1     1267.74     1178.53     19.20 o 
 -11   5   1        0.24        1.01      1.68 o 
  -9   5   1        1.93        2.83      1.70 o 
  -7   5   1      865.51      803.12     12.61 o 
  -5   5   1     1126.05     1057.87     15.65 o 
  -3   5   1      304.81      274.27      5.68 o 
  -1   5   1      243.85      207.53      4.70 o 
   1   5   1       41.03       40.88      2.12 o 
   3   5   1       68.90       66.46      2.56 o 
   5   5   1        5.47        9.47      1.48 o 
   7   5   1       23.88       30.06      2.00 o 
   9   5   1       28.32       32.25      2.16 o 
  11   5   1        0.01        0.22      1.33 o 
  13   5   1       33.03       31.87      3.19 o 
  15   5   1      214.22      189.52      9.75 o 
  17   5   1       10.59        8.66      2.21 o 
  19   5   1       24.43       29.57      3.47 o 
 -16   6   1        0.03        2.07      2.54 o 
 -14   6   1        3.68       10.88      2.15 o 
 -12   6   1        0.45        2.47      1.76 o 
 -10   6   1       31.30       35.28      2.85 o 
  -8   6   1      296.93      281.37      6.61 o 
  -6   6   1        4.57       13.91      1.97 o 
  -4   6   1       27.39       47.16      2.62 o 
  -2   6   1       24.12       21.01      2.33 o 
   0   6   1      153.55      143.57      4.46 o 
   2   6   1        0.00        1.66      1.44 o 
   4   6   1      627.63      570.58     10.87 o 
   6   6   1      338.77      327.91      7.47 o 
   8   6   1      140.89      125.34      4.28 o 
  10   6   1        0.80        4.94      1.33 o 
  12   6   1       67.55       81.02      3.97 o 
  14   6   1        6.69        7.39      2.71 o 
  16   6   1        2.80        8.68      2.22 o 
 -13   7   1       20.58       36.31      4.22 o 
 -11   7   1        4.85        4.24      1.84 o 
  -9   7   1        1.94        7.47      1.91 o 
  -7   7   1       37.31       30.54      3.82 o 
  -5   7   1       15.55       16.96      2.18 o 
  -3   7   1      194.72      175.96      5.88 o 
  -1   7   1       16.98       12.98      2.10 o 
   1   7   1       14.72       24.06      3.18 o 
   3   7   1       71.04       63.90      3.40 o 
   5   7   1       39.91       46.62      2.94 o 
   7   7   1       67.25       68.51      4.18 o 
   9   7   1       30.62       45.04      3.83 o 
  11   7   1        0.60        8.03      3.02 o 
  13   7   1        4.67       16.78      5.02 o 
  -6   8   1       11.77       17.01      2.63 o 
  -4   8   1       30.07       51.12      3.66 o 
  -2   8   1       42.73       57.39      3.95 o 
   0   8   1        2.42       10.16      2.03 o 
   2   8   1       20.81       30.04      4.97 o 
   4   8   1       55.61       59.95      3.94 o 
   6   8   1       10.09       27.48      5.52 o 
 -24   0   2      250.86      277.17     17.71 o 
 -22   0   2      134.81      154.59      6.96 o 
 -20   0   2     1102.94      964.28     25.52 o 
 -18   0   2       11.47        3.60      4.49 o 
 -16   0   2      285.31      266.50      9.03 o 
 -14   0   2       29.11       32.91      3.86 o 
 -12   0   2      940.94      936.27     20.79 o 
 -10   0   2      849.68      716.81     16.14 o 
  -8   0   2     4611.28     4731.41     87.88 o 
  -6   0   2     3616.33     3622.24     59.09 o 
  -4   0   2     7051.49     7699.67    123.49 o 
  -2   0   2       42.62       43.63      1.34 o 
   0   0   2     3035.14     3135.32     58.34 o 
   2   0   2     9077.80     8194.39    130.55 o 
   4   0   2    21260.69    19999.87    597.07 o 
   6   0   2     2677.51     2804.98     45.75 o 
   8   0   2     2227.72     2392.93     39.60 o 
  10   0   2     3214.44     3497.24     57.56 o 
  12   0   2     2493.14     2587.09     43.47 o 
  14   0   2      474.40      438.80     11.23 o 
  16   0   2      996.05     1153.85     24.97 o 
  18   0   2      250.68      264.28      8.62 o 
  20   0   2       23.32       24.77      3.08 o 
  22   0   2      191.10      186.38     10.34 o 
  24   0   2      122.43      141.95     10.64 o 
 -25   1   2       21.08       21.66      2.76 o 
 -23   1   2       39.50       50.68      3.05 o 
 -21   1   2       96.13      101.30      6.28 o 
 -19   1   2        0.16        5.37      2.94 o 
 -17   1   2       16.32       30.80      2.61 o 
 -15   1   2      493.07      413.35      9.07 o 
 -13   1   2       82.44      101.83      3.33 o 
 -11   1   2      447.30      438.87      7.21 o 
  -9   1   2     1071.56     1079.45     13.70 o 
  -7   1   2     8473.76     8475.21    103.11 o 
  -5   1   2       16.09       12.07      0.81 o 
  -3   1   2    10095.10    10665.39    227.72 o 
  -1   1   2    43874.65    46349.69   2641.53 o 
   1   1   2    12607.09    13534.96    268.53 o 
   3   1   2     9352.78     9607.11    166.32 o 
   5   1   2      528.23      458.91      6.13 o 
   7   1   2      326.47      318.82      4.73 o 
   9   1   2     2961.91     3216.56     37.54 o 
  11   1   2     1445.38     1585.43     19.56 o 
  13   1   2      294.22      306.33      5.15 o 
  15   1   2       86.74       93.86      3.11 o 
  17   1   2       77.79       87.75      3.22 o 
  19   1   2       10.03       12.45      1.88 o 
  21   1   2        0.00        7.56      2.12 o 
  23   1   2        9.01       11.96      2.36 o 
 -24   2   2       12.40       18.19      2.45 o 
 -22   2   2        0.03        1.66      1.66 o 
 -20   2   2      747.04      657.81     13.47 o 
 -18   2   2      369.82      411.52      8.52 o 
 -16   2   2      674.32      714.74     14.31 o 
 -14   2   2        5.69        6.62      1.44 o 
 -12   2   2      125.88      154.12      3.70 o 
 -10   2   2      607.03      645.12      9.03 o 
  -8   2   2     2909.29     3411.76     39.90 o 
  -6   2   2       42.74       48.42      1.52 o 
  -4   2   2      317.06      367.31      5.68 o 
  -2   2   2        8.34        4.15      0.67 o 
   0   2   2      151.29      136.10      3.26 o 
   2   2   2     1334.38     1400.45     18.00 o 
   4   2   2      273.87      309.81      4.57 o 
   6   2   2      154.02      156.49      2.87 o 
   8   2   2     2289.50     2436.56     28.83 o 
  10   2   2      128.43      107.10      2.53 o 
  12   2   2      997.57     1081.57     14.18 o 
  14   2   2      169.88      136.11      3.51 o 
  16   2   2      687.52      656.96     11.29 o 
  18   2   2      230.92      229.36      6.52 o 
  20   2   2      116.39       90.50      4.05 o 
  22   2   2        8.91        9.09      2.17 o 
  24   2   2       38.96       40.20      3.55 o 
 -23   3   2        8.94       11.73      2.20 o 
 -21   3   2        1.67        4.38      1.84 o 
 -19   3   2       66.94       82.34      3.84 o 
 -17   3   2      268.15      251.76      6.78 o 
 -15   3   2       38.43       33.63      2.65 o 
 -13   3   2        0.49       -1.02      1.07 o 
 -11   3   2       18.29       16.04      2.42 o 
  -9   3   2      225.91      242.27      4.34 o 
  -7   3   2      370.95      319.46      6.75 o 
  -5   3   2     1423.72     1607.89     21.11 o 
  -3   3   2     3708.88     3850.54     44.33 o 
  -1   3   2       47.48       31.67      1.22 o 
   1   3   2      179.00      197.15      3.51 o 
   3   3   2      856.18      919.57     14.12 o 
   5   3   2      250.02      312.36      5.00 o 
   7   3   2       64.93       84.07      2.33 o 
   9   3   2     1997.47     1864.93     22.92 o 
  11   3   2        4.69       11.73      1.43 o 
  13   3   2        1.80        1.62      1.11 o 
  15   3   2       16.82       27.52      2.92 o 
  17   3   2        4.51       14.27      2.59 o 
  19   3   2       10.14       16.10      3.50 o 
  21   3   2       16.45       18.88      2.98 o 
  23   3   2       29.71       39.62      3.61 o 
 -22   4   2        3.15        5.15      2.96 o 
 -20   4   2       18.97       29.48      3.72 o 
 -18   4   2       32.46       31.59      3.09 o 
 -16   4   2        0.42        4.40      1.62 o 
 -14   4   2       35.02       37.71      2.52 o 
 -12   4   2      372.76      338.18      6.80 o 
 -10   4   2      336.94      297.93      6.04 o 
  -8   4   2      176.90      187.54      5.39 o 
  -6   4   2       42.53       71.20      2.68 o 
  -4   4   2       81.09       76.93      2.55 o 
  -2   4   2     2146.11     2068.20     26.99 o 
   0   4   2      154.01      148.09      3.45 o 
   2   4   2      205.43      238.88      4.38 o 
   4   4   2        1.06        0.38      0.76 o 
   6   4   2      841.14      819.99     12.13 o 
   8   4   2       79.33       84.34      2.72 o 
  10   4   2       28.22       35.01      2.04 o 
  12   4   2      104.25      117.87      4.01 o 
  14   4   2      131.51      127.49      5.09 o 
  16   4   2        0.21        8.40      2.44 o 
  18   4   2       38.21       44.13      4.11 o 
  20   4   2       65.14       64.45      4.08 o 
 -19   5   2        6.19        4.58      2.65 o 
 -17   5   2        6.15       10.81      1.93 o 
 -15   5   2        0.12        3.57      1.62 o 
 -13   5   2      690.12      670.68     12.46 o 
 -11   5   2       36.68       35.43      2.49 o 
  -9   5   2      930.68      792.48     12.72 o 
  -7   5   2      120.47      102.01      3.33 o 
  -5   5   2       36.75       36.29      2.24 o 
  -3   5   2        3.39        6.10      1.32 o 
  -1   5   2      321.05      313.06      6.19 o 
   1   5   2        8.11        6.10      1.46 o 
   3   5   2     1360.00     1371.54     20.71 o 
   5   5   2      799.65      757.18     12.51 o 
   7   5   2        0.50        0.86      1.14 o 
   9   5   2      229.03      206.73      4.93 o 
  11   5   2      106.54      111.28      4.09 o 
  13   5   2       49.94       51.86      3.26 o 
  15   5   2        0.36        5.99      2.27 o 
  17   5   2        1.16        5.15      2.20 o 
  19   5   2       22.73       31.12      3.41 o 
 -16   6   2        9.31       11.73      4.85 o 
 -14   6   2       33.91       40.72      3.41 o 
 -12   6   2       33.28       40.42      4.85 o 
 -10   6   2        2.55        6.03      1.83 o 
  -8   6   2      287.17      289.72      7.21 o 
  -6   6   2      760.07      690.83     13.84 o 
  -4   6   2      226.85      234.98      6.69 o 
  -2   6   2      505.87      423.95      9.66 o 
   0   6   2      271.26      244.25      6.72 o 
   2   6   2     1382.01     1286.86     22.30 o 
   4   6   2      431.58      361.21      8.66 o 
   6   6   2      360.22      329.52      7.53 o 
   8   6   2       46.36       44.96      3.29 o 
  10   6   2      148.85      153.23      5.65 o 
  12   6   2       40.33       45.49      4.11 o 
  14   6   2        0.51        6.71      1.97 o 
  16   6   2        7.62       13.32      2.59 o 
 -13   7   2       22.88       43.48      3.45 o 
 -11   7   2       23.72       26.38      3.17 o 
  -9   7   2        2.17       11.44      2.34 o 
  -7   7   2       24.03       38.71      2.90 o 
  -5   7   2        4.72        6.22      1.76 o 
  -3   7   2       39.37       52.49      3.22 o 
  -1   7   2      131.74      122.37      4.78 o 
   1   7   2       68.95       60.44      3.67 o 
   3   7   2       59.32       52.52      3.28 o 
   5   7   2       28.26       46.72      3.18 o 
   7   7   2        0.40        5.43      2.36 o 
   9   7   2        0.58        6.49      2.37 o 
  11   7   2        3.29        9.33      2.53 o 
  13   7   2        6.29       15.88      6.59 o 
  -6   8   2       12.15       18.91      2.46 o 
  -4   8   2        5.54       21.94      2.77 o 
  -2   8   2       22.18       28.51      3.55 o 
   0   8   2       17.66       26.80      3.46 o 
   2   8   2       38.87       55.64      3.78 o 
   4   8   2       14.18       29.14      4.10 o 
   6   8   2        1.58        5.81      2.58 o 
 -23   1   3       37.48       57.27      3.31 o 
 -21   1   3       30.41       32.44      2.67 o 
 -19   1   3        3.80        3.78      1.94 o 
 -17   1   3      107.48       93.58      3.68 o 
 -15   1   3      149.21      142.08      4.30 o 
 -13   1   3      105.05       64.47      2.70 o 
 -11   1   3     7745.57     8234.07    100.32 o 
  -9   1   3      295.81      292.18      4.73 o 
  -7   1   3     4972.56     5194.05     59.74 o 
  -5   1   3     3858.42     4095.04     47.20 o 
  -3   1   3     7269.29     7524.56     85.45 o 
  -1   1   3     1547.23     1557.04     21.22 o 
   1   1   3    10937.88    11060.45    150.00 o 
   3   1   3     1570.98     1566.20     20.10 o 
   5   1   3     3773.96     3808.29     43.81 o 
   7   1   3      532.56      588.64      7.87 o 
   9   1   3      115.47      111.40      2.46 o 
  11   1   3      202.47      230.30      4.12 o 
  13   1   3      291.38      271.02      4.77 o 
  15   1   3      116.45      126.02      3.60 o 
  17   1   3       89.52      100.65      4.87 o 
  19   1   3      300.30      287.86      7.51 o 
  21   1   3        1.41        4.72      1.73 o 
  23   1   3       13.17       23.47      3.27 o 
 -24   2   3       27.99       31.09      2.89 o 
 -22   2   3        2.30        6.68      1.88 o 
 -20   2   3       52.35       43.76      3.03 o 
 -18   2   3        1.93        1.34      1.74 o 
 -16   2   3     1332.91     1305.99     20.36 o 
 -14   2   3      390.19      403.17      9.92 o 
 -12   2   3      542.90      526.05      8.59 o 
 -10   2   3      320.03      259.16      4.60 o 
  -8   2   3      754.13      853.02     11.32 o 
  -6   2   3     6543.05     6789.81     72.67 o 
  -4   2   3     3645.37     3720.82     43.05 o 
  -2   2   3     6858.67     7453.09     91.39 o 
   0   2   3       44.79       33.27      1.19 o 
   2   2   3      134.95      150.04      2.77 o 
   4   2   3     2486.38     2533.98     29.64 o 
   6   2   3       85.83       57.89      1.62 o 
   8   2   3     1069.41     1133.85     14.36 o 
  10   2   3     2493.17     2686.24     32.05 o 
  12   2   3      512.13      588.12      8.65 o 
  14   2   3      182.44      187.86      4.30 o 
  16   2   3      179.06      166.70      5.18 o 
  18   2   3        9.97       18.44      2.49 o 
  20   2   3      240.98      206.76      6.31 o 
  22   2   3       10.48       23.87      2.88 o 
 -23   3   3        9.05       24.82      2.93 o 
 -21   3   3      127.90      121.35      4.87 o 
 -19   3   3       15.27       16.38      2.29 o 
 -17   3   3      159.33      137.43      4.79 o 
 -15   3   3     1284.22     1202.68     24.38 o 
 -13   3   3      949.78      935.86     15.12 o 
 -11   3   3      237.72      230.10      4.86 o 
  -9   3   3        0.56       -0.30      0.85 o 
  -7   3   3       10.24       14.05      1.34 o 
  -5   3   3     8115.54     8789.56    106.60 o 
  -3   3   3       10.91       15.76      1.01 o 
  -1   3   3     1818.68     1969.36     23.66 o 
   1   3   3     5261.62     5541.28     63.62 o 
   3   3   3       77.60       90.64      2.64 o 
   5   3   3       81.10       85.35      2.49 o 
   7   3   3       33.00       34.63      1.45 o 
   9   3   3      813.57      793.94     10.91 o 
  11   3   3      307.20      298.80      5.26 o 
  13   3   3        1.96        3.87      1.39 o 
  15   3   3      747.81      701.31     12.54 o 
  17   3   3       80.99       76.34      4.15 o 
  19   3   3        0.33        4.82      2.08 o 
  21   3   3       10.60       13.62      2.60 o 
 -22   4   3       16.90       23.79      3.20 o 
 -20   4   3        1.91        2.59      2.08 o 
 -18   4   3        0.92        4.45      2.11 o 
 -16   4   3      315.27      303.76      9.55 o 
 -14   4   3      130.38      107.44      3.84 o 
 -12   4   3     1882.44     1769.53     26.11 o 
 -10   4   3        0.89        3.46      1.25 o 
  -8   4   3     1204.93     1058.95     18.71 o 
  -6   4   3        5.78        5.03      1.14 o 
  -4   4   3     3045.81     3157.76     40.16 o 
  -2   4   3      128.36      148.12      3.57 o 
   0   4   3      738.87      641.78      9.14 o 
   2   4   3      658.51      651.98      9.32 o 
   4   4   3      185.38      185.18      3.79 o 
   6   4   3      990.23      966.08     13.06 o 
   8   4   3      249.95      248.59      5.13 o 
  10   4   3       24.21       32.10      2.51 o 
  12   4   3      111.99       85.27      3.51 o 
  14   4   3      817.57      732.83     14.55 o 
  16   4   3       13.86       15.86      3.82 o 
  18   4   3        2.33        0.29      1.99 o 
  20   4   3       24.27       32.04      3.56 o 
 -19   5   3       29.49       37.40      4.37 o 
 -17   5   3        5.04        8.92      4.12 o 
 -15   5   3      331.70      279.54      8.60 o 
 -13   5   3      182.66      165.38      5.70 o 
 -11   5   3        3.65        5.24      2.39 o 
  -9   5   3      305.52      251.58      6.38 o 
  -7   5   3       22.09       27.60      2.58 o 
  -5   5   3       50.41       46.21      2.63 o 
  -3   5   3       70.28       66.13      2.85 o 
  -1   5   3      550.66      555.52     10.25 o 
   1   5   3      343.80      335.16      6.94 o 
   3   5   3       28.40       30.86      2.11 o 
   5   5   3      279.71      264.12      5.56 o 
   7   5   3       32.22       48.69      2.44 o 
   9   5   3      123.19      141.39      5.12 o 
  11   5   3        7.15       16.24      2.26 o 
  13   5   3      656.32      648.44     13.57 o 
  15   5   3      143.94      145.56      5.48 o 
  17   5   3       29.89       26.05      3.27 o 
  19   5   3       27.61       43.79      3.67 o 
 -16   6   3       24.80       32.35      5.30 o 
 -14   6   3        0.74        0.35      1.70 o 
 -12   6   3       13.64       19.51      2.79 o 
 -10   6   3        5.27       10.26      1.99 o 
  -8   6   3       50.72       43.12      2.81 o 
  -6   6   3      186.69      180.75      5.39 o 
  -4   6   3      936.68      895.58     16.93 o 
  -2   6   3        0.03        6.10      2.09 o 
   0   6   3        5.18        6.98      2.52 o 
   2   6   3       32.02       28.03      2.64 o 
   4   6   3        3.03        4.18      1.70 o 
   6   6   3        3.91        5.43      2.39 o 
   8   6   3       99.92      112.03      5.52 o 
  10   6   3       27.59       27.74      3.49 o 
  12   6   3       29.39       27.89      2.98 o 
  14   6   3        0.00        6.18      2.10 o 
  16   6   3       26.22       28.09      3.79 o 
 -13   7   3        6.67       25.57      3.24 o 
 -11   7   3        9.79       13.95      2.94 o 
  -9   7   3        4.69       14.70      3.58 o 
  -7   7   3        7.39       13.04      2.29 o 
  -5   7   3       25.53       24.16      2.48 o 
  -3   7   3       86.40       82.15      3.93 o 
  -1   7   3        0.06        0.70      2.40 o 
   1   7   3       12.01       13.30      2.09 o 
   3   7   3      132.94      108.15      5.61 o 
   5   7   3       74.22       75.93      4.68 o 
   7   7   3       27.98       24.21      3.33 o 
   9   7   3        2.56        5.17      2.22 o 
  11   7   3        4.98        9.47      2.71 o 
  -6   8   3        9.64       15.94      3.05 o 
  -4   8   3        3.45        5.56      2.92 o 
  -2   8   3       54.70       60.39      3.65 o 
   0   8   3        1.33        5.42      2.31 o 
   2   8   3       12.02       25.85      3.67 o 
   4   8   3        3.40       16.39      2.92 o 
 -24   0   4      211.92      238.51     13.62 o 
 -22   0   4      122.92      128.37     11.16 o 
 -20   0   4       17.04       19.74      4.58 o 
 -18   0   4       78.75       72.70      6.21 o 
 -16   0   4      258.41      231.14      8.38 o 
 -14   0   4      391.83      334.35     11.55 o 
 -12   0   4      711.76      632.76     19.35 o 
 -10   0   4     1009.23     1054.35     22.54 o 
  -8   0   4     5439.88     5691.31     92.61 o 
  -6   0   4    15052.15    15978.75    254.81 o 
  -4   0   4        0.01        0.12      0.97 o 
  -2   0   4    12735.78    13130.32    308.43 o 
   0   0   4   135972.23    97255.59   1539.12 o 
   2   0   4    43360.43    36165.52   1011.89 o 
   4   0   4     2307.94     2668.31     43.65 o 
   6   0   4     8323.67     8760.56    139.78 o 
   8   0   4      559.35      635.24     11.94 o 
  10   0   4      328.36      332.41      7.31 o 
  12   0   4       54.94       88.77      3.28 o 
  14   0   4        5.03        6.06      1.49 o 
  16   0   4       26.76       32.33      2.80 o 
  18   0   4      106.88      143.92      8.32 o 
  20   0   4      106.54      101.16      7.29 o 
  22   0   4       13.39       24.71      4.86 o 
  24   0   4        0.63        5.63      3.16 o 
 -23   1   4        1.16        4.95      1.92 o 
 -21   1   4       22.94       19.43      2.55 o 
 -19   1   4     2598.52     2509.29     42.38 o 
 -17   1   4     1314.79     1168.40     23.94 o 
 -15   1   4       27.21       29.03      2.31 o 
 -13   1   4      202.86      247.47      6.28 o 
 -11   1   4      456.41      366.99      5.87 o 
  -9   1   4      778.68      822.53     11.02 o 
  -7   1   4     1217.93     1270.66     15.88 o 
  -5   1   4      752.57      808.84     10.47 o 
  -3   1   4     5227.91     5341.04     61.07 o 
  -1   1   4      447.91      466.08      7.73 o 
   1   1   4      136.23      136.74      2.31 o 
   3   1   4     2512.55     2701.39     33.97 o 
   5   1   4       73.65       76.27      2.04 o 
   7   1   4      472.99      512.25      7.06 o 
   9   1   4      671.11      667.91      9.03 o 
  11   1   4      354.58      403.17      6.17 o 
  13   1   4      110.97       76.34      2.25 o 
  15   1   4        7.50        7.12      1.78 o 
  17   1   4      299.86      304.07      7.49 o 
  19   1   4      680.12      619.27     12.70 o 
  21   1   4      186.31      174.17      6.89 o 
  23   1   4       19.20       34.68      4.66 o 
 -24   2   4        9.04       13.94      2.37 o 
 -22   2   4        6.33        6.79      2.03 o 
 -20   2   4        5.28        5.49      1.95 o 
 -18   2   4      714.17      692.42     13.74 o 
 -16   2   4      262.67      261.64      6.86 o 
 -14   2   4      472.25      422.34      8.35 o 
 -12   2   4      142.29      162.63      3.93 o 
 -10   2   4      160.83      144.31      3.74 o 
  -8   2   4     2953.44     2928.28     34.81 o 
  -6   2   4      459.95      609.08      8.44 o 
  -4   2   4     5485.10     5721.67     70.67 o 
  -2   2   4     7014.09     7428.86     91.13 o 
   0   2   4      152.25      186.46      3.44 o 
   2   2   4     7571.44     7679.25     87.22 o 
   4   2   4      154.76      169.70      3.53 o 
   6   2   4       77.59       48.46      1.56 o 
   8   2   4      458.95      410.79      6.96 o 
  10   2   4      312.79      340.65      5.58 o 
  12   2   4      103.79      125.96      3.51 o 
  14   2   4      183.09      173.56      4.75 o 
  16   2   4       27.30       25.88      2.72 o 
  18   2   4       70.62       74.56      3.54 o 
  20   2   4       88.40       92.34      4.02 o 
  22   2   4        1.98       10.30      4.65 o 
 -23   3   4       12.28       11.52      2.12 o 
 -21   3   4      118.98      107.23      8.07 o 
 -19   3   4        0.93        4.22      3.03 o 
 -17   3   4        0.21        3.14      2.17 o 
 -15   3   4        1.79        3.56      1.69 o 
 -13   3   4      237.16      212.07      5.58 o 
 -11   3   4       65.72       51.99      2.17 o 
  -9   3   4       31.46       21.62      1.57 o 
  -7   3   4      582.87      707.68      9.88 o 
  -5   3   4        7.07        8.79      1.15 o 
  -3   3   4       33.02       22.63      1.20 o 
  -1   3   4     1302.05     1428.56     17.66 o 
   1   3   4      285.36      344.80      5.35 o 
   3   3   4     2302.37     2395.01     28.59 o 
   5   3   4      121.27      136.15      2.88 o 
   7   3   4      964.10      963.01     12.74 o 
   9   3   4        0.50        2.49      1.02 o 
  11   3   4      118.17      138.80      4.13 o 
  13   3   4       13.88       18.15      1.93 o 
  15   3   4        4.22       10.14      1.97 o 
  17   3   4       45.18       51.69      3.55 o 
  19   3   4       22.40       14.35      2.58 o 
  21   3   4       40.98       46.99      3.78 o 
 -20   4   4        5.98       10.07      5.40 o 
 -18   4   4        0.11        4.53      1.99 o 
 -16   4   4      163.16      121.85      5.35 o 
 -14   4   4      108.45       93.72      4.49 o 
 -12   4   4      563.30      527.15      9.94 o 
 -10   4   4      495.91      497.93      8.70 o 
  -8   4   4        5.14        8.52      1.60 o 
  -6   4   4        1.54        1.48      0.93 o 
  -4   4   4        0.41        0.36      0.93 o 
  -2   4   4      164.77      170.60      3.88 o 
   0   4   4       32.52       40.31      1.59 o 
   2   4   4      602.75      641.96      9.27 o 
   4   4   4        0.48        1.45      1.00 o 
   6   4   4        2.56        4.13      0.91 o 
   8   4   4        4.52        5.30      1.34 o 
  10   4   4      466.34      444.16      8.97 o 
  12   4   4      423.60      400.38      8.57 o 
  14   4   4      296.27      232.20      6.91 o 
  16   4   4       23.07       25.66      3.25 o 
  18   4   4        4.89        3.61      2.53 o 
  20   4   4       24.48       22.33      3.24 o 
 -19   5   4       59.11       69.82      4.38 o 
 -17   5   4        0.11        2.39      3.03 o 
 -15   5   4        4.64        8.69      2.68 o 
 -13   5   4       14.99       29.80      3.13 o 
 -11   5   4       22.63       14.84      2.43 o 
  -9   5   4        1.66        3.14      2.04 o 
  -7   5   4      468.92      458.60      9.38 o 
  -5   5   4      323.58      357.27      7.76 o 
  -3   5   4       84.11       63.89      3.33 o 
  -1   5   4        7.84       12.37      1.74 o 
   1   5   4       90.42       81.28      3.10 o 
   3   5   4        1.10        1.49      1.22 o 
   5   5   4      469.05      412.88      8.15 o 
   7   5   4      152.55      142.34      4.98 o 
   9   5   4      369.29      333.25      8.45 o 
  11   5   4      137.21      117.82      4.31 o 
  13   5   4       73.22       88.61      4.20 o 
  15   5   4        0.69        6.33      2.11 o 
  17   5   4        8.43        7.57      2.31 o 
  19   5   4        8.72       16.93      2.85 o 
 -16   6   4       11.48       26.29      3.47 o 
 -14   6   4       40.47       44.29      4.10 o 
 -12   6   4       18.70       24.42      2.87 o 
 -10   6   4       15.24       12.79      2.76 o 
  -8   6   4        3.14        4.09      1.49 o 
  -6   6   4       70.15       57.88      3.02 o 
  -4   6   4      106.93      105.46      4.32 o 
  -2   6   4      109.45      117.50      4.51 o 
   0   6   4      177.02      168.51      5.43 o 
   2   6   4       16.80       18.09      2.35 o 
   4   6   4      375.30      358.16     13.56 o 
   6   6   4        3.70        8.07      2.78 o 
   8   6   4      186.56      162.42      7.25 o 
  10   6   4       38.76       43.92      4.35 o 
  12   6   4        6.42        9.88      2.85 o 
  14   6   4        5.27       11.58      2.50 o 
  16   6   4        0.97        8.75      3.52 o 
 -11   7   4        0.13        4.84      3.19 o 
  -9   7   4        1.74        3.41      1.60 o 
  -7   7   4       24.71       23.14      2.72 o 
  -5   7   4      124.67      124.20      4.93 o 
  -3   7   4      113.83      105.14      4.50 o 
  -1   7   4        1.05        6.73      1.68 o 
   1   7   4      121.64      105.27      5.56 o 
   3   7   4        1.34        3.27      2.23 o 
   5   7   4        0.35        5.27      2.27 o 
   7   7   4       45.41       51.91      5.22 o 
   9   7   4       12.54       18.02      3.46 o 
  11   7   4        1.45        6.21      3.81 o 
  -4   8   4       24.87       33.90      2.99 o 
  -2   8   4       14.92       14.48      2.97 o 
   0   8   4        1.54        4.77      2.22 o 
   2   8   4        5.80        6.48      2.48 o 
   4   8   4       11.76       11.50      4.88 o 
 -23   1   5      115.36      121.35      5.07 o 
 -21   1   5        0.46        1.10      1.97 o 
 -19   1   5      325.39      320.62      7.82 o 
 -17   1   5      415.01      406.95      8.74 o 
 -15   1   5      458.44      432.40      8.79 o 
 -13   1   5       20.29       22.25      2.05 o 
 -11   1   5      145.18      139.17      3.16 o 
  -9   1   5      428.47      389.29      6.14 o 
  -7   1   5     3109.70     3213.27     37.76 o 
  -5   1   5     2177.12     2238.76     26.65 o 
  -3   1   5     3634.13     4044.16     46.60 o 
  -1   1   5     3208.67     3270.29     37.83 o 
   1   1   5     1306.84     1349.34     16.25 o 
   3   1   5      103.64      100.14      4.01 o 
   5   1   5     1258.33     1400.48     18.60 o 
   7   1   5     1807.44     1929.47     23.10 o 
   9   1   5      101.18       77.42      2.01 o 
  11   1   5     1793.55     1920.87     25.01 o 
  13   1   5        1.23        1.93      1.17 o 
  15   1   5       13.86       20.14      1.92 o 
  17   1   5      125.76      116.42      5.12 o 
  19   1   5        9.20        7.69      2.46 o 
  21   1   5       13.45       24.27      3.27 o 
  23   1   5       19.35       28.13      3.37 o 
 -22   2   5        7.57        6.27      2.03 o 
 -20   2   5       27.01       30.56      2.90 o 
 -18   2   5       64.16       57.90      3.23 o 
 -16   2   5        5.44       12.59      2.09 o 
 -14   2   5      175.81      175.88      4.82 o 
 -12   2   5     2258.73     2277.87     32.58 o 
 -10   2   5      348.57      336.17      5.80 o 
  -8   2   5      452.57      497.22      7.54 o 
  -6   2   5     1848.66     2021.82     26.57 o 
  -4   2   5       28.68       22.52      1.58 o 
  -2   2   5      699.52      670.83      9.84 o 
   0   2   5      435.84      492.79      7.51 o 
   2   2   5      850.70      817.29     10.73 o 
   4   2   5       59.88       66.80      2.14 o 
   6   2   5      211.88      250.68      4.90 o 
   8   2   5      318.62      296.55      5.67 o 
  10   2   5       25.87       31.50      1.83 o 
  12   2   5      304.07      350.85      6.67 o 
  14   2   5       12.54       11.90      1.77 o 
  16   2   5      781.05      746.98     15.81 o 
  18   2   5      173.21      160.07      5.31 o 
  20   2   5        2.13        4.13      2.05 o 
  22   2   5       23.69       30.35      5.88 o 
 -21   3   5        0.66        3.15      2.28 o 
 -19   3   5       24.41       27.84      2.90 o 
 -17   3   5       95.73      100.12      4.13 o 
 -15   3   5        1.36        2.30      1.41 o 
 -13   3   5      183.74      187.59      4.92 o 
 -11   3   5      402.94      408.59      7.87 o 
  -9   3   5        1.97        5.22      2.07 o 
  -7   3   5      255.50      257.50      5.62 o 
  -5   3   5      119.95      120.34      2.69 o 
  -3   3   5     1226.37     1265.00     16.04 o 
  -1   3   5     2237.09     2314.59     30.00 o 
   1   3   5      469.05      418.81      6.39 o 
   3   3   5      138.44      117.84      3.12 o 
   5   3   5      294.55      299.91      5.00 o 
   7   3   5     1685.36     1640.06     22.50 o 
   9   3   5        0.11        3.39      1.29 o 
  11   3   5        1.64        3.24      1.26 o 
  13   3   5      998.95      871.16     13.82 o 
  15   3   5       14.93       16.22      2.08 o 
  17   3   5       57.10       49.56      3.47 o 
  19   3   5       34.84       38.79      3.52 o 
  21   3   5      118.46      121.97      6.99 o 
 -20   4   5       42.51       55.89      3.94 o 
 -18   4   5        0.25        2.40      1.76 o 
 -16   4   5       94.56       77.32      4.29 o 
 -14   4   5      284.30      258.00      7.95 o 
 -12   4   5      457.52      374.58      8.95 o 
 -10   4   5      122.37      146.67      4.51 o 
  -8   4   5       45.82       42.11      2.61 o 
  -6   4   5        7.95       10.81      1.66 o 
  -4   4   5       37.12       31.90      2.15 o 
  -2   4   5      462.96      440.70      8.42 o 
   0   4   5      240.03      241.52      4.95 o 
   2   4   5        5.34        5.75      1.25 o 
   4   4   5      402.63      422.17      7.35 o 
   6   4   5       10.47       26.02      1.93 o 
   8   4   5        2.00        5.06      1.33 o 
  10   4   5       63.04       83.24      3.55 o 
  12   4   5      562.85      586.21     13.39 o 
  14   4   5      216.86      209.90      6.55 o 
  16   4   5      273.92      270.80      7.87 o 
  18   4   5        0.10        6.03      3.86 o 
  20   4   5       13.15       21.54      3.11 o 
 -19   5   5       88.38      121.32      5.84 o 
 -17   5   5       10.70       16.34      5.35 o 
 -15   5   5      123.12      113.47      5.25 o 
 -13   5   5      730.69      638.59     13.64 o 
 -11   5   5      349.81      373.98      9.19 o 
  -9   5   5       25.80       34.92      2.65 o 
  -7   5   5      500.39      488.60      9.90 o 
  -5   5   5     1124.38     1000.52     16.65 o 
  -3   5   5       40.35       45.64      2.55 o 
  -1   5   5      299.89      279.26      7.76 o 
   1   5   5       76.44       57.49      2.66 o 
   3   5   5      100.08      100.27      4.84 o 
   5   5   5       19.98       24.10      3.21 o 
   7   5   5        0.79        4.20      1.70 o 
   9   5   5       93.04       84.23      3.99 o 
  11   5   5       23.41       15.42      2.57 o 
  13   5   5       25.46       26.99      3.12 o 
  15   5   5       97.83       75.15      4.47 o 
  17   5   5        0.00        4.51      2.14 o 
 -16   6   5       13.69       36.10      3.93 o 
 -14   6   5       11.18       18.61      2.89 o 
 -12   6   5        7.36        9.33      2.12 o 
 -10   6   5        1.41        4.56      1.72 o 
  -8   6   5       17.14       21.22      2.43 o 
  -6   6   5        0.02        3.56      1.59 o 
  -4   6   5       30.97       34.54      2.86 o 
  -2   6   5        4.92        9.43      1.92 o 
   0   6   5       29.62       28.35      2.56 o 
   2   6   5        3.23        4.62      2.81 o 
   4   6   5      126.58      123.92      8.14 o 
   6   6   5      116.33      145.46      6.50 o 
   8   6   5       76.98       81.51      4.85 o 
  10   6   5       18.58       17.72      3.67 o 
  12   6   5       92.19       91.16      5.07 o 
  14   6   5        0.15        8.24      2.86 o 
 -11   7   5       19.13       32.65      3.28 o 
  -9   7   5       13.68       14.93      3.61 o 
  -7   7   5        1.31        2.19      2.55 o 
  -5   7   5       45.20       60.49      3.49 o 
  -3   7   5       61.22       62.85      3.48 o 
  -1   7   5        0.76        5.41      2.12 o 
   1   7   5        0.78        1.49      1.86 o 
   3   7   5       94.54       84.31      5.08 o 
   5   7   5       16.29       21.67      3.46 o 
   7   7   5       43.89       51.90      4.06 o 
   9   7   5        9.48       11.51      3.26 o 
  11   7   5        1.36        4.16      2.23 o 
   0   8   5       10.01       23.42      3.60 o 
 -24   0   6       59.98       71.84      5.33 o 
 -22   0   6       37.38       31.78      4.44 o 
 -20   0   6     1130.47      998.77     24.81 o 
 -18   0   6      619.48      548.02     15.53 o 
 -16   0   6      125.47      136.77      7.19 o 
 -14   0   6       11.52       14.77      2.62 o 
 -12   0   6       54.49       50.96      3.25 o 
 -10   0   6        0.22        0.29      1.19 o 
  -8   0   6        0.19        1.79      1.22 o 
  -6   0   6        0.49        1.39      1.05 o 
  -4   0   6        0.01       -0.53      0.80 o 
  -2   0   6       98.10       86.59      2.87 o 
   0   0   6     5026.33     5122.20     82.79 o 
   2   0   6     2642.33     2980.01     48.97 o 
   4   0   6     2585.35     2595.55     45.30 o 
   6   0   6     1324.23     1429.67     24.66 o 
   8   0   6     1824.20     1954.76     33.26 o 
  10   0   6     1022.65     1017.07     18.62 o 
  12   0   6       29.32       38.44      3.18 o 
  14   0   6      217.33      178.27      7.23 o 
  16   0   6      239.36      207.00      9.72 o 
  18   0   6       89.61      105.33      7.06 o 
  20   0   6       35.95       36.25      6.05 o 
  22   0   6       83.79       82.54      6.57 o 
 -23   1   6        1.14        3.15      1.78 o 
 -21   1   6        5.54        9.21      2.17 o 
 -19   1   6      106.27      102.13      4.16 o 
 -17   1   6       15.37       17.85      2.38 o 
 -15   1   6       56.66       66.37      3.02 o 
 -13   1   6      245.30      227.29      5.57 o 
 -11   1   6      307.05      319.11      5.59 o 
  -9   1   6        8.47       13.10      1.31 o 
  -7   1   6     2148.40     2019.53     24.60 o 
  -5   1   6      532.68      528.30      7.55 o 
  -3   1   6     2084.77     1993.76     25.32 o 
  -1   1   6    14876.59    15208.84    181.87 o 
   1   1   6       26.03       16.30      0.84 o 
   3   1   6      903.05      918.75     13.11 o 
   5   1   6        5.04        1.27      0.79 o 
   7   1   6       52.54       40.54      1.76 o 
   9   1   6      806.99      839.10     12.31 o 
  11   1   6      443.80      466.84      7.88 o 
  13   1   6       45.57       51.83      2.30 o 
  15   1   6       11.68        8.87      1.91 o 
  17   1   6        0.06       -0.66      1.74 o 
  19   1   6       20.82       31.29      3.19 o 
  21   1   6        2.46        9.08      2.11 o 
 -22   2   6        4.80        8.17      1.91 o 
 -20   2   6      275.83      261.76      7.44 o 
 -18   2   6        0.57        3.28      1.91 o 
 -16   2   6      403.55      387.29      8.99 o 
 -14   2   6        4.22        7.50      2.20 o 
 -12   2   6      143.97      136.86      3.74 o 
 -10   2   6      479.44      540.20      8.33 o 
  -8   2   6     1608.01     1722.99     21.62 o 
  -6   2   6      159.74      131.36      2.94 o 
  -4   2   6        0.53        2.28      0.85 o 
  -2   2   6      189.30      234.36      5.34 o 
   0   2   6        0.43        5.37      0.84 o 
   2   2   6     1034.48      896.04     16.48 o 
   4   2   6      586.41      537.40      9.40 o 
   6   2   6       68.44       92.97      3.93 o 
   8   2   6      603.64      618.36     12.31 o 
  10   2   6       82.34       75.09      2.69 o 
  12   2   6       70.01       63.58      2.60 o 
  14   2   6       42.03       42.21      2.34 o 
  16   2   6      130.86      128.24      4.63 o 
  18   2   6      267.59      227.02      7.76 o 
  20   2   6       33.41       38.76      4.70 o 
  22   2   6        0.12        3.56      2.68 o 
 -21   3   6        1.54        5.54      2.23 o 
 -19   3   6       12.46       21.80      3.05 o 
 -17   3   6        6.46       11.49      2.51 o 
 -15   3   6        2.02        1.88      1.75 o 
 -13   3   6       55.38       53.19      5.28 o 
 -11   3   6      272.02      221.49      6.07 o 
  -9   3   6      214.03      224.53      7.87 o 
  -7   3   6      173.54      162.44      4.43 o 
  -5   3   6        1.55        0.83      1.09 o 
  -3   3   6      893.46      912.76     13.41 o 
  -1   3   6        8.18        0.96      0.83 o 
   1   3   6       81.77       87.66      2.51 o 
   3   3   6     1041.53     1015.34     13.29 o 
   5   3   6       26.05       20.64      1.80 o 
   7   3   6       16.54       12.15      1.64 o 
   9   3   6      339.52      309.90      6.34 o 
  11   3   6      236.52      236.92      5.49 o 
  13   3   6       79.66       61.58      2.83 o 
  15   3   6        5.89        4.87      1.77 o 
  17   3   6       38.13       48.72      3.17 o 
  19   3   6        3.70        8.95      2.77 o 
  21   3   6        3.79       12.99      3.63 o 
 -20   4   6       78.67      100.98      5.61 o 
 -18   4   6        0.01        6.30      3.89 o 
 -16   4   6      128.80      144.26      6.82 o 
 -14   4   6       42.37       33.14      3.88 o 
 -12   4   6        0.04        5.27      1.89 o 
 -10   4   6        0.07        4.81      1.62 o 
  -8   4   6       77.66       52.42      2.71 o 
  -6   4   6      558.98      442.78      8.83 o 
  -4   4   6       35.80       38.82      2.32 o 
  -2   4   6       24.61       31.26      2.04 o 
   0   4   6      197.58      202.06      4.62 o 
   2   4   6      138.46      143.75      4.28 o 
   4   4   6        7.37        6.15      1.45 o 
   6   4   6        2.11       13.26      1.81 o 
   8   4   6        2.84        7.07      1.62 o 
  10   4   6        3.18        2.32      1.45 o 
  12   4   6      178.89      204.15      6.41 o 
  14   4   6        0.51        8.43      3.01 o 
  16   4   6        0.80        3.45      2.36 o 
  18   4   6        9.26        9.67      2.64 o 
 -17   5   6       61.62       76.89      6.83 o 
 -15   5   6        0.20        1.63      2.45 o 
 -13   5   6      165.23      163.46      5.80 o 
 -11   5   6      234.46      212.37     10.06 o 
  -9   5   6      108.11       86.47      4.11 o 
  -7   5   6       45.33       28.81      2.68 o 
  -5   5   6      491.35      483.29      9.80 o 
  -3   5   6      194.06      176.43      5.05 o 
  -1   5   6       24.87       40.62      2.39 o 
   1   5   6        0.30        1.29      1.46 o 
   3   5   6      112.16      124.83      4.86 o 
   5   5   6       38.08       49.46      6.74 o 
   7   5   6       25.62       23.21      2.42 o 
   9   5   6      235.56      229.29      6.99 o 
  11   5   6        6.13        3.71      2.03 o 
  13   5   6        8.14       12.07      2.44 o 
  15   5   6       47.28       42.30      3.59 o 
  17   5   6       40.74       44.98      3.86 o 
 -14   6   6       21.28       35.00      3.55 o 
 -12   6   6        0.74        1.40      2.83 o 
 -10   6   6        0.03        3.83      1.71 o 
  -8   6   6        0.27        3.87      1.65 o 
  -6   6   6       13.41       13.57      2.87 o 
  -4   6   6       45.01       55.43      3.06 o 
  -2   6   6      419.67      392.91     14.38 o 
   0   6   6       22.54       26.75      3.42 o 
   2   6   6      316.31      306.13      9.86 o 
   4   6   6      228.28      179.29      7.25 o 
   6   6   6      420.34      385.06     11.56 o 
   8   6   6       32.20       40.70      4.05 o 
  10   6   6      136.60      124.65      5.35 o 
  12   6   6       77.24       84.76      5.67 o 
  14   6   6        8.64       17.23      7.54 o 
 -11   7   6       27.35       41.93      3.67 o 
  -9   7   6       27.34       41.58      3.19 o 
  -7   7   6        2.74        7.59      1.99 o 
  -5   7   6       22.96       30.62      3.28 o 
  -3   7   6        3.48        2.90      2.96 o 
  -1   7   6       43.22       46.40      4.13 o 
   1   7   6       53.07       61.38      4.55 o 
   3   7   6       13.52        8.05      2.40 o 
   5   7   6       14.69       19.67      3.27 o 
   7   7   6       10.60       18.54      3.72 o 
   9   7   6       31.36       42.27      4.35 o 
 -23   1   7        1.00        3.14      2.03 o 
 -21   1   7        0.66        5.09      2.18 o 
 -19   1   7        0.22        1.90      1.94 o 
 -17   1   7      204.84      189.34      5.60 o 
 -15   1   7        3.84        3.56      1.84 o 
 -13   1   7      340.98      345.14      7.42 o 
 -11   1   7     1430.93     1345.74     18.93 o 
  -9   1   7     1239.92     1347.56     17.46 o 
  -7   1   7      825.33      955.93     12.80 o 
  -5   1   7       87.76       77.96      2.16 o 
  -3   1   7     1434.86     1369.98     17.09 o 
  -1   1   7     1322.87     1282.66     15.97 o 
   1   1   7     1888.95     2153.61     25.68 o 
   3   1   7      170.67      207.34      4.31 o 
   5   1   7        3.43       14.80      1.30 o 
   7   1   7      127.35      139.82      3.37 o 
   9   1   7        6.90       10.01      1.47 o 
  11   1   7      167.78      175.39      4.19 o 
  13   1   7       26.63       25.73      2.22 o 
  15   1   7        7.45        7.16      1.77 o 
  17   1   7        1.56        1.80      1.85 o 
  19   1   7      147.39      146.91      6.10 o 
  21   1   7       10.76       13.51      2.63 o 
 -22   2   7       28.28       40.59      3.49 o 
 -20   2   7        0.10        2.15      1.89 o 
 -18   2   7       94.97       90.69      4.57 o 
 -16   2   7      287.83      288.11      7.49 o 
 -14   2   7       26.75       28.23      2.84 o 
 -12   2   7       39.50       29.15      2.11 o 
 -10   2   7      459.50      407.34      7.47 o 
  -8   2   7      126.50      116.52      3.00 o 
  -6   2   7      493.57      421.88      6.64 o 
  -4   2   7      701.33      756.51     11.47 o 
  -2   2   7      250.61      218.24      4.42 o 
   0   2   7       29.72       21.97      1.21 o 
   2   2   7      558.42      651.80     11.16 o 
   4   2   7      831.12      792.01     11.75 o 
   6   2   7       11.24       23.95      1.80 o 
   8   2   7      289.56      252.09      5.26 o 
  10   2   7      255.15      195.71      4.62 o 
  12   2   7        0.01        1.72      1.28 o 
  14   2   7       13.04       13.87      1.81 o 
  16   2   7      412.89      386.78     10.48 o 
  18   2   7       14.73       16.58      2.93 o 
  20   2   7       90.08       86.70      4.64 o 
 -21   3   7        4.53        6.54      2.38 o 
 -19   3   7        7.09       12.15      2.64 o 
 -17   3   7        0.01        1.90      1.72 o 
 -15   3   7      123.05      105.56      4.83 o 
 -13   3   7        2.83        5.01      1.86 o 
 -11   3   7        0.00        1.54      1.55 o 
  -9   3   7      329.20      304.96      6.90 o 
  -7   3   7       23.59       17.11      2.66 o 
  -5   3   7     1250.70     1276.90     18.29 o 
  -3   3   7       24.84       20.59      1.54 o 
  -1   3   7        3.47        4.12      0.99 o 
   1   3   7      258.95      329.47      7.14 o 
   3   3   7       68.73       94.94      3.36 o 
   5   3   7      385.42      369.34      7.70 o 
   7   3   7       65.32       81.90      3.22 o 
   9   3   7      415.10      452.86      8.32 o 
  11   3   7       31.05       47.90      3.21 o 
  13   3   7      206.99      179.60      4.86 o 
  15   3   7      657.58      646.48     15.30 o 
  17   3   7        0.89        3.07      1.89 o 
  19   3   7        5.31        9.32      2.82 o 
 -20   4   7       53.66       75.24      4.63 o 
 -18   4   7       36.99       35.46      3.46 o 
 -16   4   7       82.04       92.26      5.06 o 
 -14   4   7       85.27       81.15      4.31 o 
 -12   4   7      122.48      111.80      4.48 o 
 -10   4   7      108.04      126.21      4.35 o 
  -8   4   7      928.23      948.91     16.20 o 
  -6   4   7       73.59       73.58      3.14 o 
  -4   4   7      219.56      206.43      5.33 o 
  -2   4   7      583.74      526.67      9.89 o 
   0   4   7      140.03       97.02      4.11 o 
   2   4   7       78.02       76.27      3.15 o 
   4   4   7        0.67        1.70      1.29 o 
   6   4   7      372.36      380.72      8.28 o 
   8   4   7       73.76       56.24      2.90 o 
  10   4   7       46.25       47.69      2.79 o 
  12   4   7       23.50       35.13      3.30 o 
  14   4   7      276.88      226.72      7.75 o 
  16   4   7       28.23       29.01      3.75 o 
  18   4   7       24.66       28.32      3.71 o 
 -17   5   7       11.40       17.30      2.94 o 
 -15   5   7       71.71       52.65      3.90 o 
 -13   5   7      180.75      152.20      5.60 o 
 -11   5   7       48.69       59.30      3.41 o 
  -9   5   7       18.16       20.54      2.46 o 
  -7   5   7        6.89       11.55      2.41 o 
  -5   5   7       36.84       43.08      2.78 o 
  -3   5   7       80.68       78.20      3.27 o 
  -1   5   7       33.30       39.07      3.23 o 
   1   5   7        6.86       11.33      2.15 o 
   3   5   7        5.98        7.86      2.05 o 
   5   5   7       61.12       55.05      3.97 o 
   7   5   7       15.54       23.64      3.28 o 
   9   5   7        0.19        2.89      1.67 o 
  11   5   7        9.56        7.48      3.79 o 
  13   5   7      162.91      185.18      6.50 o 
  15   5   7      128.51      127.16      5.97 o 
 -14   6   7        2.60        4.43      3.19 o 
 -12   6   7       10.86       15.17      2.49 o 
 -10   6   7        1.01        1.88      1.63 o 
  -8   6   7        2.98        0.13      1.45 o 
  -6   6   7       34.37       42.29      2.88 o 
  -4   6   7      277.34      241.69      9.66 o 
  -2   6   7        0.37        4.38      2.74 o 
   0   6   7        0.85       -0.17      1.66 o 
   2   6   7       10.18        8.65      2.67 o 
   4   6   7       33.47       31.47      3.71 o 
   6   6   7        2.59       10.75      2.82 o 
   8   6   7       70.70       88.02      5.21 o 
  10   6   7       10.46       12.17      2.89 o 
  12   6   7        0.29       10.53      5.89 o 
  -9   7   7        2.05        6.88      2.11 o 
  -7   7   7        4.49        9.74      2.41 o 
  -5   7   7        0.01        4.46      2.34 o 
  -3   7   7       33.03       37.59      3.96 o 
  -1   7   7        0.10        2.44      2.08 o 
   1   7   7        5.25        5.46      2.33 o 
   3   7   7       58.47       59.00      4.54 o 
   5   7   7       40.73       40.88      4.13 o 
   7   7   7        9.40       11.36      2.82 o 
 -22   0   8        1.30       -1.36      2.28 o 
 -20   0   8       12.06        8.32      2.87 o 
 -18   0   8      106.38      105.36      5.92 o 
 -16   0   8       28.19       15.34      3.96 o 
 -14   0   8      230.49      199.67      7.59 o 
 -12   0   8      154.51      171.67      7.97 o 
 -10   0   8        0.69        2.49      1.31 o 
  -8   0   8      156.16      158.14      5.04 o 
  -6   0   8      219.22      145.69      5.03 o 
  -4   0   8      597.26      566.96     11.56 o 
  -2   0   8      650.66      812.50     15.36 o 
   0   0   8    26082.26    25465.10    404.40 o 
   2   0   8     6272.02     5932.47     96.29 o 
   4   0   8      143.20      175.31      4.65 o 
   6   0   8      360.64      462.56     12.23 o 
   8   0   8     2478.15     2580.66     52.41 o 
  10   0   8      482.07      464.85     12.79 o 
  12   0   8     1067.74     1114.40     25.68 o 
  14   0   8      446.52      391.25     11.82 o 
  16   0   8       25.23       13.80      3.47 o 
  18   0   8       53.64       47.03      4.79 o 
  20   0   8       70.54       58.76      6.39 o 
 -21   1   8        0.34        4.98      1.72 o 
 -19   1   8      263.62      256.69      7.55 o 
 -17   1   8     1107.40     1108.73     18.56 o 
 -15   1   8      120.03      145.06      5.17 o 
 -13   1   8       29.68       28.23      2.25 o 
 -11   1   8       52.07       34.80      2.29 o 
  -9   1   8       13.51       17.13      1.52 o 
  -7   1   8        0.03        5.51      1.47 o 
  -5   1   8      468.61      412.62      6.47 o 
  -3   1   8      204.84      215.23      3.97 o 
  -1   1   8      221.66      157.95      3.18 o 
   1   1   8     3207.80     3597.94     42.10 o 
   3   1   8      589.87      620.12     10.11 o 
   5   1   8      217.53      239.20      5.03 o 
   7   1   8       14.11       11.03      1.40 o 
   9   1   8     1063.81     1116.78     16.73 o 
  11   1   8      699.45      605.95     11.13 o 
  13   1   8      122.14      118.57      5.87 o 
  15   1   8      228.00      209.47      6.26 o 
  17   1   8      550.51      581.63     14.12 o 
  19   1   8       12.22       12.87      2.43 o 
  21   1   8       50.33       42.84      3.35 o 
 -22   2   8       25.97       32.66      3.79 o 
 -20   2   8        3.97        7.87      2.12 o 
 -18   2   8      221.32      204.91      7.27 o 
 -16   2   8       12.37       14.00      2.46 o 
 -14   2   8       23.78       22.27      2.59 o 
 -12   2   8       21.20       23.38      3.41 o 
 -10   2   8      571.73      568.07      9.71 o 
  -8   2   8        5.77        3.84      1.15 o 
  -6   2   8      771.42      709.61     11.16 o 
  -4   2   8      572.22      471.99      8.04 o 
  -2   2   8      101.13      116.51      3.47 o 
   0   2   8      428.76      385.46      6.35 o 
   2   2   8      908.39      831.14     14.88 o 
   4   2   8       81.53       70.01      2.81 o 
   6   2   8      427.42      415.14      7.33 o 
   8   2   8       68.57       61.53      2.65 o 
  10   2   8        5.10        2.13      1.31 o 
  12   2   8      474.69      480.17      9.71 o 
  14   2   8       65.30       55.33      2.98 o 
  16   2   8        7.11        6.95      2.04 o 
  18   2   8       46.42       63.23      4.03 o 
  20   2   8        0.18        4.72      1.95 o 
 -21   3   8       33.78       30.94      3.65 o 
 -19   3   8        9.42       18.67      3.07 o 
 -17   3   8        0.63        2.09      1.81 o 
 -15   3   8        7.56       14.19      2.58 o 
 -13   3   8        8.27        5.37      1.99 o 
 -11   3   8       23.99       28.47      2.76 o 
  -9   3   8       87.77       95.42      3.57 o 
  -7   3   8        0.45        5.33      1.45 o 
  -5   3   8      576.53      536.81     10.95 o 
  -3   3   8      155.91      153.35      5.21 o 
  -1   3   8      282.72      261.84      5.88 o 
   1   3   8      146.46      152.08      4.84 o 
   3   3   8      165.27      167.95      4.82 o 
   5   3   8      116.68       84.49      3.34 o 
   7   3   8      426.67      410.84      8.64 o 
   9   3   8       61.97       53.65      3.24 o 
  11   3   8      247.25      183.79      5.32 o 
  13   3   8       37.83       37.37      2.82 o 
  15   3   8        1.93        3.72      3.42 o 
  17   3   8        7.99       14.82      3.11 o 
  19   3   8        0.00        6.65      3.26 o 
 -18   4   8        1.73        9.56      3.29 o 
 -16   4   8       73.06       77.08      4.40 o 
 -14   4   8      148.86      141.33      5.87 o 
 -12   4   8      146.01      143.58      5.22 o 
 -10   4   8      345.76      359.76      8.79 o 
  -8   4   8        4.15       15.21      1.94 o 
  -6   4   8       47.90       77.91      3.29 o 
  -4   4   8        3.53       12.62      2.43 o 
  -2   4   8      217.10      164.64      5.72 o 
   0   4   8       37.73       33.39      2.70 o 
   2   4   8      114.39      102.23      3.84 o 
   4   4   8        4.07        1.77      1.34 o 
   6   4   8       23.43       22.03      2.25 o 
   8   4   8       19.16       23.74      2.44 o 
  10   4   8      185.59      167.95      5.29 o 
  12   4   8       52.56       62.56      3.71 o 
  14   4   8       94.26       86.30      4.56 o 
  16   4   8       12.95       15.28      8.31 o 
  18   4   8        0.01        8.23      4.96 o 
 -17   5   8       16.04       24.24      3.95 o 
 -15   5   8        5.82       11.65      4.35 o 
 -13   5   8        0.15        8.15      2.16 o 
 -11   5   8       22.28       20.14      3.15 o 
  -9   5   8        2.02        3.58      1.60 o 
  -7   5   8       76.70       76.30      3.53 o 
  -5   5   8      144.02      177.57      5.38 o 
  -3   5   8       86.82       67.91      3.94 o 
  -1   5   8        0.27        2.28      1.55 o 
   1   5   8       19.34       19.19      2.75 o 
   3   5   8       65.24       61.18      3.71 o 
   5   5   8      228.02      198.95      9.58 o 
   7   5   8        3.14        7.99      2.63 o 
   9   5   8      306.50      297.50      8.47 o 
  11   5   8       32.25       38.04      3.28 o 
  13   5   8        6.26       14.11      3.36 o 
  15   5   8        4.48       15.14      4.00 o 
 -12   6   8        0.37        4.32      1.88 o 
 -10   6   8        0.35        5.38      1.60 o 
  -8   6   8        0.60        2.07      1.60 o 
  -6   6   8       41.08       40.64      3.57 o 
  -4   6   8       63.89       61.24      4.05 o 
  -2   6   8       54.51       56.14      3.83 o 
   0   6   8       17.27       25.90      3.75 o 
   2   6   8       62.36       73.39      4.83 o 
   4   6   8       82.97       97.15      5.53 o 
   6   6   8        0.15        4.26      3.89 o 
   8   6   8       98.87      106.99      5.86 o 
  10   6   8        0.58        4.35      4.19 o 
  12   6   8       31.09       36.34      3.56 o 
  -7   7   8        0.06        5.39      2.45 o 
  -5   7   8       57.34       55.39      5.03 o 
  -3   7   8       53.87       57.94      4.44 o 
  -1   7   8       18.91       19.68      4.03 o 
   1   7   8       40.14       44.61      4.21 o 
   3   7   8        3.49        3.31      2.17 o 
   5   7   8        5.68       11.44      2.86 o 
 -21   1   9        0.03        3.27      1.90 o 
 -19   1   9      121.97      107.84      5.08 o 
 -17   1   9      303.56      281.25      8.48 o 
 -15   1   9       45.24       42.24      2.83 o 
 -13   1   9       68.48       62.52      3.26 o 
 -11   1   9      211.90      159.18      5.06 o 
  -9   1   9       63.63       81.24      2.85 o 
  -7   1   9      397.03      350.08      6.05 o 
  -5   1   9      682.69      668.32      9.63 o 
  -3   1   9     1424.02     1542.13     19.44 o 
  -1   1   9      105.93      145.12      3.63 o 
   1   1   9      467.71      505.49      7.51 o 
   3   1   9       29.64       27.19      1.61 o 
   5   1   9       20.20       32.75      1.83 o 
   7   1   9      181.42      177.04      5.69 o 
   9   1   9       50.19       31.86      2.42 o 
  11   1   9      624.30      620.15     11.67 o 
  13   1   9       18.81       36.96      2.60 o 
  15   1   9        3.52        6.57      1.65 o 
  17   1   9       17.89       17.00      2.60 o 
  19   1   9       13.10       16.13      2.63 o 
 -20   2   9       46.53       59.60      4.07 o 
 -18   2   9        1.27        5.89      2.03 o 
 -16   2   9        0.00        2.54      1.65 o 
 -14   2   9       36.93       28.63      2.94 o 
 -12   2   9      252.06      276.79      7.33 o 
 -10   2   9       21.71       41.41      2.32 o 
  -8   2   9       19.12       34.59      2.09 o 
  -6   2   9      700.48      640.85     10.49 o 
  -4   2   9       24.48       31.54      1.82 o 
  -2   2   9      274.14      199.28      4.42 o 
   0   2   9     1005.39     1182.61     23.25 o 
   2   2   9       41.32       44.95      2.34 o 
   4   2   9      129.29      109.65      3.66 o 
   6   2   9      115.61       84.03      3.25 o 
   8   2   9      236.09      238.01      5.90 o 
  10   2   9       54.27       60.42      3.49 o 
  12   2   9       56.60       70.69      3.99 o 
  14   2   9       16.43       20.62      2.82 o 
  16   2   9        0.43        5.60      1.82 o 
  18   2   9      209.42      210.11      7.59 o 
 -19   3   9        8.17        7.89      3.08 o 
 -17   3   9       83.62      101.45      5.18 o 
 -15   3   9        4.97        6.53      2.37 o 
 -13   3   9       85.53       96.31      4.52 o 
 -11   3   9      118.65      120.90      4.68 o 
  -9   3   9      104.57       76.82      3.27 o 
  -7   3   9      221.06      211.03      5.52 o 
  -5   3   9      305.10      282.19      6.01 o 
  -3   3   9      729.58      725.82     14.38 o 
  -1   3   9      107.29      125.56      4.72 o 
   1   3   9       44.81       37.04      3.20 o 
   3   3   9      201.14      184.08      5.26 o 
   5   3   9      340.59      355.61      7.91 o 
   7   3   9      685.84      582.37     11.26 o 
   9   3   9       44.15       42.68      2.68 o 
  11   3   9      144.18      118.50      4.32 o 
  13   3   9       31.15       26.28      3.14 o 
  15   3   9       88.48       84.37      4.89 o 
  17   3   9       24.57       24.15      4.33 o 
 -18   4   9        3.43        2.64      2.64 o 
 -16   4   9       41.01       42.24      3.48 o 
 -14   4   9      113.58      112.96      6.66 o 
 -12   4   9      107.94       82.29      3.90 o 
 -10   4   9       50.91       65.48      3.42 o 
  -8   4   9       42.12       49.12      4.20 o 
  -6   4   9      338.46      309.60      8.41 o 
  -4   4   9       23.85       35.33      3.11 o 
  -2   4   9      169.37      169.70      6.05 o 
   0   4   9      108.31      122.07      5.02 o 
   2   4   9       56.83       66.15      3.24 o 
   4   4   9       45.32       52.06      3.10 o 
   6   4   9       68.48       49.32      2.91 o 
   8   4   9      192.72      167.95      5.35 o 
  10   4   9      172.08      197.09      5.93 o 
  12   4   9       92.87      114.56      4.86 o 
  14   4   9       87.49       77.49      4.85 o 
  16   4   9        5.12       13.02      6.46 o 
 -15   5   9       13.45       14.81      4.10 o 
 -13   5   9      279.63      257.55      8.55 o 
 -11   5   9       89.64      119.84      4.92 o 
  -9   5   9        9.73       15.69      2.27 o 
  -7   5   9       98.27      110.55      5.28 o 
  -5   5   9      694.82      669.79     15.20 o 
  -3   5   9       13.09       16.26      2.88 o 
  -1   5   9        9.95       10.14      2.37 o 
   1   5   9       42.76       43.43      3.37 o 
   3   5   9       96.90      114.29      5.10 o 
   5   5   9        4.86        7.47      2.19 o 
   7   5   9        9.72        8.99      3.58 o 
   9   5   9       42.51       56.16      3.43 o 
  11   5   9       15.74       18.01      2.71 o 
  13   5   9       17.28       26.05      3.88 o 
 -12   6   9        1.74       10.41      3.11 o 
 -10   6   9       16.94       24.56      3.62 o 
  -8   6   9       13.56       30.13      3.73 o 
  -6   6   9       22.17       33.54      3.88 o 
  -4   6   9        0.43        2.58      2.03 o 
  -2   6   9       11.46       13.22      2.68 o 
   0   6   9       22.31       19.11      3.30 o 
   2   6   9        3.65        5.64      2.33 o 
   4   6   9       10.50       16.39      3.88 o 
   6   6   9       22.28       36.90      5.02 o 
   8   6   9        9.15       17.66      5.48 o 
  10   6   9       14.99       11.21      3.92 o 
  -5   7   9        0.42        3.98      2.42 o 
  -3   7   9       26.65       34.04      4.49 o 
  -1   7   9        3.74       10.41      2.92 o 
   1   7   9        0.02        4.92      2.99 o 
   3   7   9       37.04       40.98      4.89 o 
 -20   0  10      535.45      512.77     25.86 o 
 -18   0  10      470.23      486.94     14.75 o 
 -16   0  10       37.87       42.42      4.45 o 
 -14   0  10       39.52       41.69      3.63 o 
 -12   0  10       33.71       48.84      5.52 o 
 -10   0  10       40.67       48.11      3.04 o 
  -8   0  10       90.37       62.34      5.13 o 
  -6   0  10      613.53      596.56     21.53 o 
  -4   0  10      399.62      428.92      9.79 o 
  -2   0  10       15.63       21.62      1.86 o 
   0   0  10     1809.12     1696.87     66.87 o 
   2   0  10       23.93       20.30      2.61 o 
   4   0  10       63.73       54.46      4.43 o 
   6   0  10       67.25       79.34      4.62 o 
   8   0  10       36.75       35.53      3.51 o 
  10   0  10      292.47      280.85     17.28 o 
  12   0  10      135.35      123.99      6.01 o 
  14   0  10      265.24      242.88      9.12 o 
  16   0  10      263.71      252.56     16.99 o 
  18   0  10       62.67       80.93      7.05 o 
 -21   1  10        8.05       18.25      2.99 o 
 -19   1  10      139.32      118.44      5.38 o 
 -17   1  10        1.84        4.29      1.77 o 
 -15   1  10       15.19       22.50      2.64 o 
 -13   1  10       94.51      100.02      4.18 o 
 -11   1  10      140.90      125.72      4.19 o 
  -9   1  10      161.72      170.86      4.40 o 
  -7   1  10      222.66      177.08      4.96 o 
  -5   1  10      126.50      115.81      3.73 o 
  -3   1  10      574.21      504.99      8.51 o 
  -1   1  10     1173.76      978.67     25.59 o 
   1   1  10      666.18      605.01     10.99 o 
   3   1  10       13.80       17.48      1.77 o 
   5   1  10       13.00       12.74      2.17 o 
   7   1  10        2.85        1.67      1.43 o 
   9   1  10       17.30       28.67      2.68 o 
  11   1  10      416.84      395.33      8.68 o 
  13   1  10       75.10       79.90      3.58 o 
  15   1  10        7.77        9.33      2.08 o 
  17   1  10       42.88       57.99      3.76 o 
  19   1  10       17.36       11.70      2.32 o 
 -20   2  10      118.21      131.58      6.70 o 
 -18   2  10       36.27       48.21      3.64 o 
 -16   2  10      133.53      121.71      5.32 o 
 -14   2  10       54.02       39.66      4.53 o 
 -12   2  10        0.35        2.56      1.56 o 
 -10   2  10      175.10      191.24      4.89 o 
  -8   2  10      725.45      690.38     11.50 o 
  -6   2  10       10.38        9.55      1.52 o 
  -4   2  10        4.91       10.58      1.47 o 
  -2   2  10      352.01      366.64      7.98 o 
   0   2  10       26.03       23.68      2.12 o 
   2   2  10      413.75      358.44      7.81 o 
   4   2  10      111.60      103.16      3.41 o 
   6   2  10       13.63       19.85      2.17 o 
   8   2  10      188.68      173.01      5.94 o 
  10   2  10      154.60      133.89      5.88 o 
  12   2  10        6.45        4.77      2.33 o 
  14   2  10        3.21       12.44      2.31 o 
  16   2  10       93.29       97.83      8.94 o 
  18   2  10       14.29       18.37      3.38 o 
 -19   3  10       61.50       74.40      6.24 o 
 -17   3  10       21.21       19.69      3.49 o 
 -15   3  10       30.75       32.70      3.10 o 
 -13   3  10        5.74        7.38      2.02 o 
 -11   3  10        1.18        1.75      1.40 o 
  -9   3  10        0.01       12.08      1.87 o 
  -7   3  10       92.30       86.17      3.37 o 
  -5   3  10       75.39       48.89      2.32 o 
  -3   3  10      293.53      277.31      7.02 o 
  -1   3  10       77.74       74.02      3.36 o 
   1   3  10        7.65        8.68      1.69 o 
   3   3  10        1.68        2.05      1.69 o 
   5   3  10        4.50        2.54      1.40 o 
   7   3  10       25.45       33.12      2.54 o 
   9   3  10      214.46      224.09      6.38 o 
  11   3  10      100.63       88.22      4.43 o 
  13   3  10        0.39        1.68      2.36 o 
  15   3  10       56.94       63.57      4.35 o 
  17   3  10        0.47        7.41      3.49 o 
 -16   4  10        0.76        7.81      2.58 o 
 -14   4  10       11.16       11.11      2.49 o 
 -12   4  10        0.86        1.05      1.58 o 
 -10   4  10        0.44        3.00      1.54 o 
  -8   4  10       47.07       50.45      3.42 o 
  -6   4  10      136.28      136.30      9.23 o 
  -4   4  10        0.18        3.10      1.98 o 
  -2   4  10      122.98      107.28      4.84 o 
   0   4  10        0.07        1.30      1.65 o 
   2   4  10      102.09      115.68      5.00 o 
   4   4  10      228.34      224.46      6.43 o 
   6   4  10       47.87       41.07      2.89 o 
   8   4  10       21.64       29.36      2.76 o 
  10   4  10       61.64       71.29      3.57 o 
  12   4  10       15.85       18.55      2.79 o 
  14   4  10       40.59       62.73      4.41 o 
 -13   5  10      161.51      162.71      6.54 o 
 -11   5  10       40.64       50.82      3.29 o 
  -9   5  10       48.83       44.48      4.03 o 
  -7   5  10       90.61       77.91      5.52 o 
  -5   5  10       12.57       29.73      3.62 o 
  -3   5  10        4.69        9.34      2.24 o 
  -1   5  10       13.67       17.04      3.05 o 
   1   5  10      154.01      161.65      6.37 o 
   3   5  10      133.30      132.89      5.63 o 
   5   5  10        3.66        3.66      2.63 o 
   7   5  10       26.18       34.44      4.03 o 
   9   5  10       28.37       37.02      6.73 o 
  11   5  10       68.37       69.79      4.01 o 
  13   5  10        4.78       10.40      2.85 o 
 -10   6  10       16.81       31.79      4.35 o 
  -8   6  10        6.30        7.53      3.06 o 
  -6   6  10        0.21        3.85      2.34 o 
  -4   6  10       33.99       48.77      3.91 o 
  -2   6  10        5.48       10.44      2.53 o 
   0   6  10       40.85       37.89      4.04 o 
   2   6  10       22.84       20.91      5.59 o 
   4   6  10      283.65      270.12     11.92 o 
   6   6  10       17.23       21.80      3.54 o 
   8   6  10       72.99       71.73      5.04 o 
 -19   1  11        2.08        9.43      2.40 o 
 -17   1  11       28.36       33.22      3.21 o 
 -15   1  11        0.05        3.55      1.62 o 
 -13   1  11       42.49       71.29      3.60 o 
 -11   1  11      216.42      179.72      5.62 o 
  -9   1  11      160.71      151.26      4.73 o 
  -7   1  11      164.94      157.69      4.20 o 
  -5   1  11       87.27      100.48      3.16 o 
  -3   1  11      956.50      869.37     13.25 o 
  -1   1  11        5.97        2.68      1.34 o 
   1   1  11      371.27      367.36      7.86 o 
   3   1  11      111.69      123.58      4.92 o 
   5   1  11       43.04       38.27      3.24 o 
   7   1  11        4.03        3.32      1.85 o 
   9   1  11        0.09       -0.94      1.62 o 
  11   1  11      233.27      240.59      7.48 o 
  13   1  11      115.27      117.13      4.98 o 
  15   1  11       46.83       52.37      3.91 o 
  17   1  11       15.34       16.85      3.38 o 
 -18   2  11        9.59       14.81      2.72 o 
 -16   2  11       82.54       96.42      4.83 o 
 -14   2  11       46.08       46.95      3.30 o 
 -12   2  11        1.81        1.95      1.53 o 
 -10   2  11      180.24      201.64      5.56 o 
  -8   2  11        0.17        0.55      1.50 o 
  -6   2  11      598.22      507.95     11.92 o 
  -4   2  11      553.75      554.89     10.91 o 
  -2   2  11       27.62       49.41      2.72 o 
   0   2  11       74.32       76.91      3.34 o 
   2   2  11      147.43      115.25      4.41 o 
   4   2  11       18.06       19.79      2.28 o 
   6   2  11       25.53       25.41      3.07 o 
   8   2  11       90.90      104.83      4.73 o 
  10   2  11      550.75      491.44     11.84 o 
  12   2  11       14.54       13.85      2.40 o 
  14   2  11        9.01       19.33      2.71 o 
  16   2  11       15.76       23.54      3.28 o 
 -17   3  11        1.16        7.12      1.92 o 
 -15   3  11       49.27       48.64      7.67 o 
 -13   3  11       11.86       14.29      2.40 o 
 -11   3  11       10.77        6.81      2.07 o 
  -9   3  11        3.89        9.04      2.27 o 
  -7   3  11       80.78       74.93      3.98 o 
  -5   3  11       17.20       15.78      2.66 o 
  -3   3  11      453.79      413.35      9.29 o 
  -1   3  11       93.54       96.59      3.93 o 
   1   3  11       70.81       71.32      3.34 o 
   3   3  11      184.33      196.18      7.60 o 
   5   3  11      125.58      107.41      4.20 o 
   7   3  11      257.68      202.50      6.97 o 
   9   3  11      213.34      217.69      7.31 o 
  11   3  11      101.59      118.76      5.29 o 
  13   3  11        8.69       16.04      2.51 o 
  15   3  11       10.04       19.46      3.23 o 
 -16   4  11        3.91       11.34      2.40 o 
 -14   4  11       99.78      110.27      5.24 o 
 -12   4  11       22.99       27.43      2.92 o 
 -10   4  11       15.42       26.20      3.28 o 
  -8   4  11      137.58      151.75      6.03 o 
  -6   4  11       65.16       64.89      4.75 o 
  -4   4  11      130.43      117.82      5.28 o 
  -2   4  11      209.76      189.05      7.91 o 
   0   4  11      130.74      135.07      5.56 o 
   2   4  11      337.88      306.83      8.80 o 
   4   4  11       79.41       81.74      3.85 o 
   6   4  11       64.77       58.84      4.89 o 
   8   4  11       55.74       61.00      3.39 o 
  10   4  11       82.87       86.91      4.59 o 
  12   4  11        4.56        6.46      2.94 o 
  14   4  11       33.32       36.18      3.69 o 
 -13   5  11      111.74      102.48      5.13 o 
 -11   5  11       10.25       19.05      3.18 o 
  -9   5  11       16.42       19.49      3.27 o 
  -7   5  11        7.48       12.52      3.33 o 
  -5   5  11        0.36        4.48      2.05 o 
  -3   5  11      119.48      136.23      5.98 o 
  -1   5  11       31.30       37.53      3.43 o 
   1   5  11        1.52        1.97      1.74 o 
   3   5  11        2.28        8.41      2.84 o 
   5   5  11       86.76       84.46      6.51 o 
   7   5  11       28.88       31.82      4.70 o 
   9   5  11        6.34       15.90      2.90 o 
  11   5  11       13.79       14.26      3.59 o 
  -8   6  11        2.98        9.34      2.32 o 
  -6   6  11        0.78        5.48      2.65 o 
  -4   6  11       78.73       83.60      4.88 o 
  -2   6  11        4.76       16.72      3.02 o 
   0   6  11        1.15        2.71      2.82 o 
   2   6  11        0.50        3.02      4.30 o 
   4   6  11        0.06        8.11      2.62 o 
   6   6  11        4.78       11.19      4.36 o 
 -18   0  12        0.02        6.32      3.30 o 
 -16   0  12        5.75       11.79      5.18 o 
 -14   0  12       55.68       78.83      6.17 o 
 -12   0  12      195.61      193.07      9.55 o 
 -10   0  12      503.60      540.78     15.18 o 
  -8   0  12      251.57      230.03     12.03 o 
  -6   0  12       30.20       53.57      3.81 o 
  -4   0  12      290.54      251.60      8.43 o 
  -2   0  12      624.82      537.10     20.13 o 
   0   0  12      522.16      343.86     14.91 o 
   2   0  12      376.32      291.14     19.02 o 
   4   0  12      756.48      585.24     21.64 o 
   6   0  12      266.31      259.28     18.22 o 
   8   0  12      196.43      192.03     10.96 o 
  10   0  12       11.20        3.57      3.56 o 
  12   0  12       25.65       32.11      5.51 o 
  14   0  12       24.43       47.95      4.01 o 
  16   0  12        8.47       22.20      5.97 o 
 -19   1  12       39.19       36.89      5.03 o 
 -17   1  12      220.52      237.86      9.06 o 
 -15   1  12        0.62        3.02      1.76 o 
 -13   1  12      115.24      113.98      4.63 o 
 -11   1  12        0.52        3.33      1.51 o 
  -9   1  12      238.24      241.03      5.70 o 
  -7   1  12      628.11      556.35     15.00 o 
  -5   1  12      304.22      310.88      6.41 o 
  -3   1  12       16.60       23.11      2.28 o 
  -1   1  12      117.87      113.92      4.35 o 
   1   1  12      105.95       88.22      7.24 o 
   3   1  12      301.79      297.58     10.66 o 
   5   1  12       39.32       42.78      3.25 o 
   7   1  12      283.44      272.54      8.18 o 
   9   1  12       15.64       19.80      3.78 o 
  11   1  12       24.88       38.43      3.41 o 
  13   1  12       25.74       29.56      3.04 o 
  15   1  12        1.00        8.30      2.13 o 
 -18   2  12      115.05      132.97      5.94 o 
 -16   2  12        0.11        7.26      4.60 o 
 -14   2  12        8.78       13.16      2.69 o 
 -12   2  12      103.88      117.68      5.24 o 
 -10   2  12       15.70       16.89      2.02 o 
  -8   2  12       70.61       64.27      2.81 o 
  -6   2  12      211.30      196.32      5.81 o 
  -4   2  12      622.17      590.05     11.64 o 
  -2   2  12      107.88      105.28      4.05 o 
   0   2  12       29.09       33.07      2.64 o 
   2   2  12        1.89        5.60      2.51 o 
   4   2  12      383.45      335.88      9.42 o 
   6   2  12       58.41       58.24      3.65 o 
   8   2  12        4.83        4.90      2.08 o 
  10   2  12        0.01        3.22      1.97 o 
  12   2  12        0.13        6.16      2.03 o 
  14   2  12        2.05        9.26      2.78 o 
 -15   3  12        6.15       10.28      3.59 o 
 -13   3  12       50.85       50.78      5.08 o 
 -11   3  12        6.97       13.77      2.14 o 
  -9   3  12        0.89        2.21      1.81 o 
  -7   3  12       18.06       29.89      3.25 o 
  -5   3  12        7.92       10.74      2.29 o 
  -3   3  12       23.00       28.24      2.44 o 
  -1   3  12      157.90      148.44      5.48 o 
   1   3  12       20.40       25.17      2.52 o 
   3   3  12      156.68      129.84      4.71 o 
   5   3  12       11.87       10.80      2.47 o 
   7   3  12       25.29       26.23      3.28 o 
   9   3  12        0.37        3.93      1.91 o 
  11   3  12       21.07       21.78      3.02 o 
  13   3  12       16.10       29.70      3.36 o 
 -14   4  12       52.13       61.70      5.30 o 
 -12   4  12       41.18       47.65      9.83 o 
 -10   4  12       42.08       46.38      3.85 o 
  -8   4  12        7.21       16.64      2.74 o 
  -6   4  12       27.22       48.05      3.99 o 
  -4   4  12        0.62        1.62      1.75 o 
  -2   4  12       36.73       33.30      3.57 o 
   0   4  12        0.47        2.77      1.97 o 
   2   4  12        9.17       11.01      2.40 o 
   4   4  12        9.05       10.37      2.40 o 
   6   4  12       21.54       29.04      2.72 o 
   8   4  12        8.74       18.06      2.95 o 
  10   4  12       41.16       52.52      4.48 o 
  12   4  12        5.77       14.59      3.10 o 
 -11   5  12        1.61        5.16      2.51 o 
  -9   5  12        9.49       21.23      3.24 o 
  -7   5  12        2.95       10.86      3.59 o 
  -5   5  12       17.81       28.77      4.76 o 
  -3   5  12       46.86       52.12      3.94 o 
  -1   5  12       13.03       30.56      3.66 o 
   1   5  12        3.87        5.61      2.26 o 
   3   5  12       85.05       86.27      4.68 o 
   5   5  12       37.69       36.72      3.38 o 
   7   5  12        1.28        7.02      2.06 o 
  -2   6  12        5.01       10.60      3.90 o 
   0   6  12        0.10        4.23      2.49 o 
 -17   1  13       89.14      106.09      5.81 o 
 -15   1  13        4.55        8.06      2.11 o 
 -13   1  13       63.81       76.22      5.53 o 
 -11   1  13      193.23      207.10      7.14 o 
  -9   1  13       20.00       30.50      2.24 o 
  -7   1  13       73.78       62.30      3.48 o 
  -5   1  13       20.73       38.10      3.11 o 
  -3   1  13        6.40       14.80      2.25 o 
  -1   1  13       88.00       96.02      4.61 o 
   1   1  13       37.10       37.52      3.41 o 
   3   1  13        6.09       14.35      2.55 o 
   5   1  13       31.40       24.84      3.15 o 
   7   1  13      122.37      127.78      5.86 o 
   9   1  13       11.21       14.83      2.64 o 
  11   1  13       26.80       34.30      3.45 o 
  13   1  13       14.45       19.60      2.84 o 
  15   1  13        3.98       12.75      2.27 o 
 -16   2  13        8.89       20.07      5.64 o 
 -14   2  13        4.09       18.98      2.53 o 
 -12   2  13       29.57       25.17      2.80 o 
 -10   2  13       91.90       96.80      4.03 o 
  -8   2  13       22.78       20.52      2.46 o 
  -6   2  13        1.89        6.93      1.73 o 
  -4   2  13      163.49      146.63      5.01 o 
  -2   2  13        1.21        3.21      1.57 o 
   0   2  13        1.96        7.13      2.04 o 
   2   2  13       76.76       87.23      4.56 o 
   4   2  13        0.72        3.68      2.04 o 
   6   2  13        3.29        1.75      1.94 o 
   8   2  13        2.21        8.73      2.21 o 
  10   2  13       57.41       65.07      4.01 o 
  12   2  13       66.44       71.35      4.21 o 
  14   2  13        3.84        6.88      2.94 o 
 -15   3  13        0.98        2.83      3.27 o 
 -13   3  13        3.60        6.64      2.74 o 
 -11   3  13       21.93       21.45      3.54 o 
  -9   3  13        7.70       20.29      5.54 o 
  -7   3  13       43.49       59.18      3.55 o 
  -5   3  13        1.95        5.95      2.09 o 
  -3   3  13       30.86       33.15      3.18 o 
  -1   3  13      120.21      128.69      4.86 o 
   1   3  13       11.27       16.89      2.90 o 
   3   3  13        1.69        4.56      2.09 o 
   5   3  13        6.94       10.13      2.33 o 
   7   3  13        0.37        1.16      2.07 o 
   9   3  13       56.20       54.87      3.81 o 
  11   3  13       10.38       10.88      2.68 o 
 -12   4  13       17.79       20.76      7.62 o 
 -10   4  13       80.26      109.46      5.79 o 
  -8   4  13        2.57       13.25      2.48 o 
  -6   4  13       20.57       26.61      3.28 o 
  -4   4  13       36.54       43.86      3.84 o 
  -2   4  13        3.15        8.56      2.31 o 
   0   4  13       29.86       37.09      3.12 o 
   2   4  13       19.19       29.06      3.35 o 
   4   4  13       67.38       69.49      5.01 o 
   6   4  13       25.22       31.74      3.58 o 
   8   4  13       10.38       12.69      2.82 o 
  10   4  13        0.37        5.80      2.53 o 
  -7   5  13       46.16       65.24      4.37 o 
  -5   5  13       75.12       69.70      6.18 o 
  -3   5  13       52.26       49.77      4.15 o 
  -1   5  13        0.61        6.74      2.07 o 
   1   5  13        3.68        6.21      2.19 o 
   3   5  13        9.43       18.40      3.63 o 
   5   5  13        0.81        5.56      1.99 o 
 -16   0  14       93.54      127.82     13.84 o 
 -14   0  14        0.08        3.49      9.06 o 
 -12   0  14        7.13       10.88      3.22 o 
 -10   0  14      152.94      151.49      8.22 o 
  -8   0  14       51.71       51.56      3.89 o 
  -6   0  14       90.28       91.88     15.80 o 
  -4   0  14        1.45       -0.16      3.13 o 
  -2   0  14      130.00       95.18     10.42 o 
   0   0  14      162.33      168.27     10.65 o 
   2   0  14       12.44       12.97      4.37 o 
   4   0  14       92.98       93.65      8.03 o 
   6   0  14      164.08      134.41      9.75 o 
   8   0  14       54.85       52.01      7.95 o 
  10   0  14        3.52       12.11      6.35 o 
  12   0  14       31.56       45.17      7.58 o 
 -15   1  14        0.12        1.99      1.80 o 
 -13   1  14       19.64       27.72      4.66 o 
 -11   1  14       11.85       19.32      4.46 o 
  -9   1  14        0.30        9.20      2.04 o 
  -7   1  14       20.12       27.01      2.72 o 
  -5   1  14       66.19       64.33      3.57 o 
  -3   1  14      121.94      108.20      6.03 o 
  -1   1  14      209.54      185.32      8.02 o 
   1   1  14       42.26       45.40      4.71 o 
   3   1  14      112.47       78.74      5.27 o 
   5   1  14       43.16       44.60      4.71 o 
   7   1  14       13.18       19.23      3.45 o 
   9   1  14       15.00       17.47      4.68 o 
  11   1  14        1.92       12.58      3.03 o 
  13   1  14        9.55       17.58      3.08 o 
 -14   2  14        3.29        3.39      2.71 o 
 -12   2  14        2.21        2.72      2.60 o 
 -10   2  14       28.95       36.23      4.12 o 
  -8   2  14       77.78       75.61      3.92 o 
  -6   2  14       25.07       31.46      3.14 o 
  -4   2  14       10.05       20.65      2.53 o 
  -2   2  14      134.20      138.76      5.94 o 
   0   2  14       12.74       14.80      2.74 o 
   2   2  14      131.46      125.85      6.40 o 
   4   2  14        8.20       15.51      2.80 o 
   6   2  14        6.60       10.56      2.51 o 
   8   2  14        0.61        8.54      2.01 o 
  10   2  14        1.66        8.28      2.25 o 
  12   2  14        2.05       12.03      3.09 o 
 -13   3  14        0.89       13.46      3.47 o 
 -11   3  14       15.93       31.96      3.92 o 
  -9   3  14        3.97        9.31      2.46 o 
  -7   3  14        0.15        8.52      2.08 o 
  -5   3  14        3.46        6.99      2.50 o 
  -3   3  14        9.43       15.39      2.49 o 
  -1   3  14        1.78        4.75      1.66 o 
   1   3  14        9.82       20.00      3.71 o 
   3   3  14        0.56        6.40      2.10 o 
   5   3  14        1.45        5.76      2.55 o 
   7   3  14       10.49       21.34      3.21 o 
   9   3  14        5.67        8.43      2.54 o 
  -8   4  14        0.57        6.32      2.10 o 
  -6   4  14       25.08       35.24      3.59 o 
  -4   4  14       63.53       82.22      4.48 o 
  -2   4  14       12.40       24.61      3.13 o 
   0   4  14       18.58       25.75      3.20 o 
   2   4  14        2.86        1.66      4.66 o 
   4   4  14        0.01        3.79      4.41 o 
   6   4  14       12.02       17.64      3.62 o 
 -13   1  15        1.11        8.87      3.04 o 
 -11   1  15        0.86        9.85      2.92 o 
  -9   1  15      135.56      134.52      6.19 o 
  -7   1  15        3.45       10.71      2.90 o 
  -5   1  15        8.94        7.65      2.58 o 
  -3   1  15       34.87       42.09      4.51 o 
  -1   1  15       44.53       42.00      4.51 o 
   1   1  15       41.76       39.95      4.54 o 
   3   1  15        0.00        3.78      2.53 o 
   5   1  15       11.78       13.87      3.12 o 
   7   1  15       16.42       20.87      3.66 o 
   9   1  15        4.44       11.10      3.67 o 
 -12   2  15       41.54       43.53      4.92 o 
 -10   2  15       13.25       22.15      4.43 o 
  -8   2  15       66.17       74.89      4.41 o 
  -6   2  15        0.02        7.53      2.17 o 
  -4   2  15        1.01        5.74      2.89 o 
  -2   2  15       11.11       14.01      3.16 o 
   0   2  15       42.34       52.07      5.31 o 
   2   2  15        6.91       13.44      3.16 o 
   4   2  15        4.60        9.57      2.80 o 
   6   2  15        5.10       10.05      2.44 o 
   8   2  15        0.50        7.48      4.24 o 
  -9   3  15       38.91       41.82      3.62 o 
  -7   3  15       14.50       28.77      3.13 o 
  -5   3  15       16.64       26.64      3.06 o 
  -3   3  15        3.48        9.31      3.35 o 
  -1   3  15       55.05       54.98      4.86 o 
   1   3  15        0.27        4.96      3.10 o 
   3   3  15        4.02        9.24      2.47 o 
   5   3  15        0.82        5.27      2.34 o 
   7   3  15        2.07        7.50      2.60 o 
  -4   4  15        2.39       12.06      3.15 o 
  -2   4  15       26.71       37.56      3.65 o 
   0   4  15        8.93       11.55      5.24 o 
 -10   0  16        3.69        3.24      6.43 o 
  -8   0  16       14.24       25.83      5.88 o 
  -6   0  16        1.24        7.70      4.90 o 
  -4   0  16        9.26       14.40      5.88 o 
  -2   0  16       14.31       33.42      6.11 o 
   0   0  16       80.05       67.69      7.32 o 
   2   0  16       84.33       81.18      7.95 o 
   4   0  16        0.54        9.62      4.27 o 
   6   0  16       22.06       23.91      5.93 o 
  -9   1  16        2.25       12.02      3.76 o 
  -7   1  16        4.40       13.81      3.22 o 
  -5   1  16        6.27       10.93      3.15 o 
  -3   1  16       22.82       37.61      4.77 o 
  -1   1  16       14.30       16.54      3.39 o 
   1   1  16       32.92       35.60      4.61 o 
   3   1  16        0.65        5.51      3.21 o 
   5   1  16       14.64       21.41      3.48 o 
   7   1  16        0.67        9.50      4.03 o 
  -8   2  16        1.69       11.95      3.34 o 
  -6   2  16        3.37        8.18      3.26 o 
  -4   2  16        2.98        8.27      2.94 o 
  -2   2  16       35.26       44.40      4.90 o 
   0   2  16        1.09        8.38      2.96 o 
   2   2  16        0.36        5.93      2.69 o 
   4   2  16        9.07        8.58      3.02 o 
  -3   3  16        3.26        4.55      3.30 o 
  -1   3  16        1.14        3.82      3.48 o 
   1   3  16        1.29        7.06      2.75 o 
  -3   1  17        2.31        2.48      3.38 o 
  -1   1  17        0.01        4.53      2.49 o 
   1   1  17        3.94        8.27      2.83 o 
                                                 
